# Supplementary material for: Transcriptional Stress Induces the Generation of DoGs in Cancer Cells
Source: Noncoding RNA. 2024 Jan 10;10(1):5. doi: 10.3390/ncrna10010005 (PMC10801504; doi:10.3390/ncrna10010005)
Supplement: Supplementary file 1 [file ncrna-10-00005-s001.zip]

Archive with 5 entries (5 files):
- Supplementary figures.docx
- Supplementary_Table S1. DoGs from MCF10A-Er-Src cells treated with TPL.xlsx
- Supplementary_Table S2 DoGs from pancreatic cancer cells treated with TPL.xlsx
- Supplementary_Table S3 DoGs from pancreatic cancer cells treated with THZ1.xlsx
- Supplementary_Table S4 DoGs shared between cells and treatments.xlsx
