# Supplementary material for: Transcriptional Stress Induces the Generation of DoGs in Cancer Cells
Source: Noncoding RNA. 2024 Jan 10;10(1):5. doi: 10.3390/ncrna10010005 (PMC10801504; doi:10.3390/ncrna10010005)
Supplement: Supplementary file 1 [file ncrna-10-00005-s001.zip › Supplementary_Table S1. DoGs from MCF10A-Er-Src cells treated with TPL.xlsx]

## Sheet: Description
This page describes the content of the following tables that correspond to the MCF10A-Er-Src cells treated with DMSO or TPL.
All the tables have 9 headers:
Gene ID: has the Ensembl gene ID for each DoG-producing gene
Gene Name: has the official gene symbol for each DoG-producing gene
Length: has the length of the DoG that starts at the 3' end of the DoG-producing gene
Chromosome: is the chromosome where the DoG is located
start: is the chromosome start coordinate of the DoG
end: is the chromosome end coordinate of the DoG
strand: is the strand where the DoG-producing gene is located
log2FoldChange: is the difference in expression at the DoG region between TPL and DMSO obtained by DESeq2. A positive log2FoldChange means more expression in TPL treatment than DMSO. A negative log2FoldChange means more expression in the DMSO condition than TPL.
p-value adj: is the p-value adjusted obtained by DESeq2 and describes the significance of the log2FoldChange value.
The page "Total_DoGs" has all the DoGs found in TPL and DMSO (932 DoGs)
The page "TPL_DoGs" has the DoGs found in TPL condition (789 DoGs)
The page "DMSO_DoGs" has the DoGs found in DMSO condition (326 DoGs)
The page "TPL&DMSO_DoGs" has the DoGs that are shared between TPL and DMSO (183 DoGs)
The page "TPL_DoGs_Unic" has the DoGs that are found in TPL condition but excluding those that are shared with DMSO (606 DoGs)
The page "DMSO_DoGs_Unic" has the DoGs that are found in DMSO condition but excluding those that are shared with TPL (143 DoGs)

## Sheet: Total_DoGs
Gene ID	Gene Name	Length	Chromosome	start	end	strand	log2FoldChange	p-value adj
ENSG00000160049	DFFA	12999	chr1	10503578	10516578	-	0.945412	0.00536019
ENSG00000053371	AKR7A2	10999	chr1	19619458	19630458	-	0.469053	0.0599536
ENSG00000004487	KDM1A	10999	chr1	23410182	23421182	+	-0.604583	0.00613524
ENSG00000188672	RHCE	3999	chr1	25684739	25688739	-	-0.842402	9.2852e-05
ENSG00000180198	RCC1	13499	chr1	28865812	28879312	+	3.51843	1.18017e-69
ENSG00000134684	YARS1	7999	chr1	33232839	33240839	-	-2.8521	1.36887e-39
ENSG00000185090	MANEAL	5499	chr1	38266809	38272309	+	-1.35703	1.05969e-09
ENSG00000197982	C1orf122	8999	chr1	38275126	38284126	+	0.276557	0.275255
ENSG00000116985	BMP8B	4999	chr1	40217853	40222853	-	-0.58507	0.0849244
ENSG00000117419	ERI3	7999	chr1	44678741	44686741	-	-1.46778	0.000124192
ENSG00000178028	DMAP1	8999	chr1	44686353	44695353	+	-0.996366	3.23761e-06
ENSG00000157077	ZFYVE9	6499	chr1	52812358	52818858	+	-0.665728	0.0186655
ENSG00000226754	MAGOH-DT	4999	chr1	53708455	53713455	+	-2.16732	7.81541e-22
ENSG00000116641	DOCK7	6499	chr1	62913898	62920398	-	-1.96166	7.80241e-12
ENSG00000162607	USP1	7499	chr1	62917475	62924975	+	-1.33627	0.00255248
ENSG00000162695	SLC30A7	6499	chr1	101447309	101453809	+	-0.324031	0.536507
ENSG00000143393	PI4KB	9499	chr1	151254772	151264272	-	-0.63518	0.00551631
ENSG00000143373	ZNF687	8999	chr1	151264656	151273656	+	-0.95055	1.43578e-05
ENSG00000159445	THEM4	8499	chr1	151837559	151846059	-	-0.114838	0.689452
ENSG00000188643	S100A16	5999	chr1	153573361	153579361	-	-2.11896	0.0239597
ENSG00000143553	SNAPIN	9499	chr1	153634306	153643806	+	-0.793628	1.05072e-05
ENSG00000225855	RUSC1-AS1	13499	chr1	155273153	155286653	-	0.194428	0.396224
ENSG00000143319	ISG20L2	22678	chr1	156669003	156691682	-	0.509295	0.0200408
ENSG00000132716	DCAF8	6499	chr1	160179004	160185504	-	-1.34829	3.32795e-15
ENSG00000162734	PEA15	7999	chr1	160185166	160193166	+	-0.477346	0.00816133
ENSG00000143252	SDHC	4499	chr1	161332984	161337484	+	0.0567155	0.825283
ENSG00000152382	TADA1	10499	chr1	166815246	166825746	-	-3.05388	6.59394e-77
ENSG00000143157	POGK	11999	chr1	166825581	166837581	+	-1.65502	4.55654e-10
ENSG00000116747	RO60	6499	chr1	193060907	193067407	+	-1.09369	0.00021957
ENSG00000158615	PPP1R15B	25499	chr1	204347014	204372514	-	2.54845	3.25333e-31
ENSG00000162757	C1orf74	5999	chr1	209949660	209955660	-	-0.96169	0.00148424
ENSG00000067704	IARS2	19999	chr1	220321380	220341380	+	-1.09396	2.3507e-08
ENSG00000186063	AIDA	26145	chr1	222815208	222841354	-	-0.634513	0.000361502
ENSG00000143514	TP53BP2	11499	chr1	223956100	223967600	-	-0.987261	3.35243e-09
ENSG00000143819	EPHX1	23999	chr1	226033260	226057260	+	-1.2947	1.08094e-06
ENSG00000168159	RNF187	4499	chr1	228683467	228687967	+	-2.16706	2.5804e-16
ENSG00000173726	TOMM20	24648	chr1	235248001	235272650	-	1.99962	6.60956e-19
ENSG00000054282	SDCCAG8	5499	chr1	243663394	243668894	+	-0.972831	2.25812e-05
ENSG00000108021	TASOR2	11999	chr10	5805703	5817703	+	-0.682039	6.77313e-05
ENSG00000065665	SEC61A2	5499	chr10	12211960	12217460	+	-0.245426	0.542651
ENSG00000152455	SUV39H2	33499	chr10	14946314	14979814	+	-0.142629	0.594095
ENSG00000138297		7999	chr10	51584079	51592079	-	-0.477453	0.00693962
ENSG00000138293		5499	chr10	51590734	51596234	+	-1.23087	1.00205e-07
ENSG00000204130	RUFY2	7999	chr10	70092863	70100863	-	-0.00069087	0.997746
ENSG00000272916	NDST2	21499	chr10	75534771	75556271	-	-0.184217	0.36945
ENSG00000165644	COMTD1	8999	chr10	76984726	76993726	-	-1.25368	1.90076e-07
ENSG00000171307	ZDHHC16	20999	chr10	99217127	99238127	+	-0.579644	0.00631931
ENSG00000119986	AVPI1	39499	chr10	99397680	99437180	-	-0.435845	0.0151833
ENSG00000014919	COX15	9999	chr10	101461600	101471600	-	-0.284786	0.329602
ENSG00000171206	TRIM8	4999	chr10	104418164	104423164	+	0.505895	0.261016
ENSG00000183605	SFXN4	4999	chr10	120895278	120900278	-	-1.20643	0.0132302
ENSG00000198825	INPP5F	12499	chr10	121588652	121601152	+	-2.31403	5.22814e-29
ENSG00000158042	MRPL17	5999	chr11	6696012	6702012	-	-0.678671	0.0470365
ENSG00000166326	TRIM44	12499	chr11	35829775	35842275	+	-0.908097	1.05535e-06
ENSG00000254907		8499	chr11	43341797	43350297	-	-0.800582	0.00751548
ENSG00000134575	ACP2	11999	chr11	47248852	47260852	-	0.256427	0.359945
ENSG00000162144	CYB561A3	5999	chr11	61110216	61116216	-	0.0997881	0.728261
ENSG00000173113	TRMT112	7499	chr11	64076431	64083931	-	-2.64336	4.52021e-20
ENSG00000254501		8999	chr11	64869185	64878185	-	-0.322977	0.194327
ENSG00000149792	MRPL49	7999	chr11	64894843	64902843	+	-1.05814	9.27997e-09
ENSG00000110218	PANX1	7499	chr11	93915138	93922638	+	-1.16126	6.42203e-09
ENSG00000020922	MRE11	4499	chr11	94148394	94152894	-	-0.735121	0.0208249
ENSG00000166037	CEP57	3999	chr11	95565857	95569857	+	-1.51284	1.8312e-08
ENSG00000255467		9499	chr11	107966300	107975800	-	-0.581165	0.0548126
ENSG00000109906	ZBTB16	6999	chr11	114121398	114128398	+	-1.96682	1.22525e-10
ENSG00000226645		5999	chr11	116644921	116650921	+	-0.95564	5.34659e-05
ENSG00000167257	RNF214	9499	chr11	117157161	117166661	+	-0.383665	0.0809212
ENSG00000166250	CLMP	3999	chr11	122939034	122943034	-	-1.26493	6.05373e-12
ENSG00000110063	DCPS	5499	chr11	126215644	126221144	+	-0.955305	0.00035703
ENSG00000120451	SNX19	9499	chr11	130735830	130745330	-	0.550191	0.0420801
ENSG00000060237	WNK1	22499	chr12	1020618	1043118	+	-0.216092	0.41646
ENSG00000255966		10499	chr12	6630955	6641455	-	-0.283785	0.260373
ENSG00000171681	ATF7IP	4499	chr12	14651697	14656197	+	-2.47319	2.26813e-13
ENSG00000256377		5999	chr12	27843320	27849320	-	-0.58012	0.0243726
ENSG00000235884		10999	chr12	30955645	30966645	+	-0.417333	0.125451
ENSG00000167778	SPRYD3	6999	chr12	53451387	53458387	-	-1.09789	0.00189976
ENSG00000076108	BAZ2A	7999	chr12	56981379	56989379	-	-0.990939	6.06642e-05
ENSG00000166987	MBD6	13999	chr12	57923931	57937931	+	-0.747913	0.000416212
ENSG00000196935	SRGAP1	14499	chr12	64541613	64556113	+	-0.736988	0.0170281
ENSG00000135679	MDM2	44499	chr12	69239214	69283714	+	2.34835	1.26107e-26
ENSG00000111615	KRR1	16779	chr12	75873903	75890683	-	-0.109151	0.616135
ENSG00000198015	MRPL42	9499	chr12	93897545	93907045	+	-1.05968	0.000463524
ENSG00000204954	UQCC6	9499	chr12	104334479	104343979	-	-0.109765	0.550528
ENSG00000204842	ATXN2	20499	chr12	111869517	111890017	-	-0.371441	0.224165
ENSG00000111412	SPRING1	4999	chr12	117148592	117153592	-	0.421147	0.143519
ENSG00000255857	PXN-AS1	15499	chr12	120650941	120666441	+	-2.00848	1.24617e-25
ENSG00000257218	GATC	7999	chr12	120899389	120907389	+	-0.656987	0.000689431
ENSG00000139725	RHOF	5499	chr12	122210163	122215663	-	-2.06108	2.45879e-13
ENSG00000111361	EIF2B1	8999	chr12	124095952	124104952	-	-0.906458	0.000609214
ENSG00000170919		5999	chr13	45965872	45971872	+	-0.033494	0.926748
ENSG00000139668	WDFY2	12999	chr13	52336171	52349171	+	0.0776457	0.746341
ENSG00000083520	DIS3	18499	chr13	73311039	73329539	-	0.160419	0.535186
ENSG00000100445	SDR39U1	8499	chr14	24900471	24908971	-	0.0623217	0.84037
ENSG00000100906	NFKBIA	4499	chr14	35866216	35870716	-	-1.0796	0.0180362
ENSG00000165516	KLHDC2	4999	chr14	50249909	50254909	+	-1.10796	7.07224e-05
ENSG00000100522	GNPNAT1	5499	chr14	53236411	53241911	-	-0.432987	0.13085
ENSG00000100558	PLEK2	12999	chr14	67840699	67853699	-	-0.907309	1.20145e-06
ENSG00000134001	EIF2S1	7999	chr14	67853233	67861233	+	-1.84358	2.09875e-14
ENSG00000089737	DDX24	5499	chr14	94511765	94517265	-	-0.757264	0.151972
ENSG00000140157	NIPA2	22999	chr15	22981683	23004683	-	-0.0917794	0.673432
ENSG00000140199	SLC12A6	8499	chr15	34516959	34525459	-	-0.302488	0.121087
ENSG00000128463	EMC4	18999	chr15	34522357	34541357	+	0.877901	5.51739e-06
ENSG00000140319	SRP14	4499	chr15	40323439	40327939	-	-1.75472	2.34296e-10
ENSG00000128944	KNSTRN	6999	chr15	40686447	40693447	+	-1.07864	0.000405848
ENSG00000261002		6499	chr15	42519188	42525688	+	-1.75653	8.54708e-06
ENSG00000180979	LRRC57	9499	chr15	42825219	42834719	-	-0.0109465	0.976742
ENSG00000128886	ELL3	9999	chr15	44054797	44064797	-	-0.423525	0.0143365
ENSG00000179523	EIF3J-DT	6999	chr15	44812454	44819454	-	-0.457194	0.149554
ENSG00000104131	EIF3J	108999	chr15	44855227	44964227	+	1.55942	1.74302e-19
ENSG00000244879		5999	chr15	50659636	50665636	+	2.30413	2.75841e-14
ENSG00000138600	SPPL2A	5499	chr15	50994005	50999505	-	-1.60235	1.37974e-11
ENSG00000075131	TIPIN	7999	chr15	66620543	66628543	-	-1.99042	4.14815e-12
ENSG00000033800	PIAS1	8999	chr15	68483096	68492096	+	0.969521	9.94392e-05
ENSG00000178761	FAM219B	7499	chr15	75184827	75192327	-	-1.78543	4.00296e-12
ENSG00000177082	WDR73	8999	chr15	85176998	85185998	-	0.761298	0.00161476
ENSG00000176700		7499	chr15	85185695	85193195	+	-0.201594	0.419821
ENSG00000140525	FANCI	13999	chr15	89860492	89874492	+	-0.641433	0.00920127
ENSG00000154237	LRRK1	8499	chr15	101610317	101618817	+	-1.79341	1.32728e-10
ENSG00000103024	NME3	28226	chr16	1792059	1820286	-	-0.639502	0.00255248
ENSG00000162073	PAQR4	4999	chr16	3023490	3028490	+	-2.93206	1.9255e-14
ENSG00000103550	KNOP1	11499	chr16	19703401	19714901	-	-1.74631	3.91733e-10
ENSG00000149929	HIRIP3	14999	chr16	29988644	30003644	-	-0.0506729	0.841413
ENSG00000260219		4999	chr16	30367848	30372848	+	-2.16485	3.92473e-22
ENSG00000260927		8999	chr16	58193037	58202037	+	-1.59716	7.78773e-17
ENSG00000103037	SETD6	8999	chr16	58554431	58563431	+	-1.10687	3.59031e-08
ENSG00000159720	ATP6V0D1	7499	chr16	67464416	67471916	-	-2.10682	1.23979e-10
ENSG00000103047	TANGO6	6499	chr16	69119083	69125583	+	-2.10014	0.00016702
ENSG00000157350	ST3GAL2	7999	chr16	70405337	70413337	-	-0.438571	0.0661128
ENSG00000168872	DDX19A	5999	chr16	70407286	70413286	+	0.577066	0.0803407
ENSG00000103051	COG4	7999	chr16	70506470	70514470	-	-0.969359	0.00183952
ENSG00000103035	PSMD7	6999	chr16	74340186	74347186	+	-0.209067	0.549714
ENSG00000260228	CDH13-AS2	7999	chr16	83815571	83823571	-	-1.21947	0.000104762
ENSG00000140941	MAP1LC3B	11499	chr16	87438385	87449885	+	-0.287725	0.230563
ENSG00000187741	FANCA	12499	chr16	89791456	89803956	-	-0.213319	0.506625
ENSG00000167695	TLCD3A	6499	chr17	646206	652706	+	-1.86008	1.81191e-19
ENSG00000185561	TLCD2	5499	chr17	1605563	1611063	-	0.430592	0.146731
ENSG00000167721	TSR1	18499	chr17	2207296	2225796	-	0.94448	2.3883e-05
ENSG00000213977	TAX1BP3	26499	chr17	3539695	3566195	-	2.23501	1.19025e-21
ENSG00000108557	RAI1	10999	chr17	17714767	17725767	+	-2.0089	1.14278e-18
ENSG00000176974	SHMT1	8999	chr17	18222186	18231186	-	0.410405	0.0614802
ENSG00000004142	POLDIP2	10999	chr17	26662658	26673658	-	-1.05975	3.15616e-09
ENSG00000109079	TNFAIP1	10499	chr17	26674035	26684535	+	-0.764819	1.7267e-05
ENSG00000092871	RFFL	4999	chr17	33328008	33333008	-	-1.56587	8.96482e-05
ENSG00000108278		9999	chr17	34855154	34865154	+	-0.732882	0.00649917
ENSG00000266469		4999	chr17	37562486	37567486	+	-0.652857	0.00875593
ENSG00000126368	NR1D1	5999	chr17	38243039	38249039	-	-4.18621	9.37747e-27
ENSG00000131746	TNS4	20999	chr17	38611079	38632079	-	0.462943	0.0145758
ENSG00000168591	TMUB2	4499	chr17	42269099	42273599	+	-2.40301	6.17324e-34
ENSG00000005884	ITGA3	4999	chr17	48167845	48172845	+	0.198919	0.88316
ENSG00000198231	DDX42	7499	chr17	61896677	61904177	+	-1.03554	1.89477e-06
ENSG00000258890	CEP95	9999	chr17	62538579	62548579	+	-0.934906	0.000150071
ENSG00000179604	CDC42EP4	4999	chr17	71274762	71279762	-	-2.13762	1.34158e-05
ENSG00000125450	NUP85	8999	chr17	73231853	73240853	+	-0.637881	0.0111443
ENSG00000079134	THOC1	6499	chr18	208019	214519	-	-1.95594	3.75737e-24
ENSG00000132199	ENOSF1	6499	chr18	663823	670323	-	0.133876	0.634095
ENSG00000141452	RMC1	5499	chr18	21111746	21117246	+	0.0669998	0.796647
ENSG00000053747	LAMA3	10499	chr18	21535030	21545530	+	0.105399	0.683121
ENSG00000260552	COSMOC	6499	chr18	33753458	33759958	-	-0.198687	0.503316
ENSG00000057149	SERPINB3	6999	chr18	61315430	61322430	-	-0.823756	0.282923
ENSG00000226742	HSBP1L1	9999	chr18	77730822	77740822	+	-0.750934	0.00587713
ENSG00000099817	POLR2E	33499	chr19	1053093	1086593	-	0.572381	0.0107938
ENSG00000267106	ZNF561-AS1	9999	chr19	9756572	9766572	+	-0.943275	1.11625e-05
ENSG00000130733	YIPF2	11999	chr19	11021443	11033443	-	-1.33415	7.35975e-15
ENSG00000095059	DHPS	3999	chr19	12782530	12786530	-	0.104107	0.716467
ENSG00000161860	SYCE2	7999	chr19	13001599	13009599	-	-0.165244	0.447574
ENSG00000126261	UBA2	5999	chr19	34960853	34966853	+	-1.48901	0.00127628
ENSG00000167637	ZNF283	16499	chr19	44353307	44369807	+	0.972741	0.000148673
ENSG00000142273	CBLC	7999	chr19	45303891	45311891	+	-0.897586	2.11655e-05
ENSG00000117877	POLR1G	7499	chr19	45914024	45921524	+	-1.26114	5.40335e-11
ENSG00000125753	VASP	8499	chr19	46030241	46038741	+	0.534392	0.0608522
ENSG00000087074	PPP1R15A	8499	chr19	49379314	49387814	+	0.0585835	0.88405
ENSG00000178935	ZNF552	19499	chr19	58295708	58315208	-	1.81787	3.89216e-14
ENSG00000268516		13999	chr19	58754638	58768638	-	0.166409	0.547669
ENSG00000269106		20499	chr19	58966221	58986721	-	0.160223	0.558072
ENSG00000152133	GPATCH11	12499	chr2	37326387	37338887	+	-1.50027	1.20036e-17
ENSG00000115464	USP34	10499	chr2	61404097	61414597	-	0.591551	0.0178373
ENSG00000173209	AHSA2P	8499	chr2	61418338	61426838	+	-0.0358226	0.912006
ENSG00000143952	VPS54	11499	chr2	64107779	64119279	-	-1.04624	7.37162e-08
ENSG00000143977	SNRPG	8499	chr2	70499993	70508493	-	-0.614275	0.00342882
ENSG00000168906	MAT2A	14499	chr2	85772403	85786903	+	0.955326	2.00793e-05
ENSG00000132305	IMMT	13499	chr2	86357554	86371054	-	-0.606171	0.00459564
ENSG00000135945	REV1	7999	chr2	100008937	100016937	-	-1.34532	3.43972e-12
ENSG00000163162	RNF149	7499	chr2	101880180	101887680	-	-0.595738	0.0126908
ENSG00000125630	POLR1B	5999	chr2	113334635	113340635	+	-1.04363	0.000270902
ENSG00000226479	TMEM185B	3999	chr2	120974853	120978853	-	-0.366449	0.150742
ENSG00000115839	RAB3GAP1	26499	chr2	135933964	135960464	+	1.54302	2.05569e-09
ENSG00000123600	METTL8	6499	chr2	172167418	172173918	-	-1.4716	6.87182e-05
ENSG00000189362	NEMP2	7499	chr2	191361567	191369067	-	-1.0068	0.000135215
ENSG00000115415	STAT1	35499	chr2	191793583	191829083	-	0.678472	0.00036373
ENSG00000115419	GLS	36999	chr2	191830278	191867278	+	0.149354	0.453145
ENSG00000119004	CYP20A1	9999	chr2	204163009	204173009	+	-0.773049	0.00881115
ENSG00000229647	MYOSLID	6499	chr2	208110611	208117111	+	-1.04603	0.00739913
ENSG00000187736	NHEJ1	6499	chr2	219933538	219940038	-	-1.52557	1.46608e-06
ENSG00000198612	COPS8	10499	chr2	238009109	238019609	+	-0.466445	0.0792945
ENSG00000088888	MAVS	10499	chr20	3849280	3859780	+	-1.49032	8.86355e-16
ENSG00000125779	PANK2	14999	chr20	3907605	3922605	+	0.564671	0.0153928
ENSG00000125885	MCM8	6499	chr20	5975852	5982352	+	-0.916097	0.00132872
ENSG00000101311	FERMT1	10499	chr20	6044991	6055491	-	-1.33312	0.000194714
ENSG00000089048	ESF1	4499	chr20	13690468	13694968	-	-0.146456	0.728089
ENSG00000173418	NAA20	12499	chr20	20014299	20026799	+	-0.722119	0.00695993
ENSG00000230613	HM13-AS1	6999	chr20	30148509	30155509	-	-1.1811	1.07515e-06
ENSG00000271803		5499	chr20	32263186	32268686	+	-1.67951	7.64127e-05
ENSG00000126001	CEP250	6499	chr20	34099804	34106304	+	-1.25674	0.0094526
ENSG00000124193	SRSF6	5499	chr20	42092245	42097745	+	-0.0955876	0.841413
ENSG00000101160	CTSZ	9499	chr20	57560739	57570239	-	-1.31226	1.01079e-09
ENSG00000101213	PTK6	10999	chr20	62148777	62159777	-	-0.2871	0.143532
ENSG00000159131	GART	5999	chr21	34870237	34876237	-	0.51245	0.101884
ENSG00000159263	SIM2	4999	chr21	38122218	38127218	+	-0.758805	0.00330172
ENSG00000160193	WDR4	39553	chr21	44223649	44263203	-	1.78563	1.59709e-09
ENSG00000185065		3999	chr22	19437628	19441628	+	0.358037	0.210879
ENSG00000184436	THAP7	9499	chr22	21343892	21353392	-	-2.26246	4.62113e-23
ENSG00000100104	SRRD	9499	chr22	26890624	26900124	+	-0.312172	0.230656
ENSG00000100139	MICALL1	7999	chr22	38338829	38346829	+	-0.668557	0.00570711
ENSG00000196588	MRTFA	13499	chr22	40792784	40806284	-	0.0522594	0.844148
ENSG00000073169	SELENOO	13499	chr22	50656045	50669545	+	0.21977	0.415654
ENSG00000100239	PPP6R2	5999	chr22	50883514	50889514	+	-0.532769	0.0115179
ENSG00000130489		5999	chr22	50955996	50961996	-	-1.00929	0.00391211
ENSG00000134077	THUMPD3	9999	chr3	9428475	9438475	+	1.72181	5.54047e-11
ENSG00000197548	ATG7	47499	chr3	11599139	11646639	+	-0.122922	0.594095
ENSG00000075975	MKRN2	20999	chr3	12625212	12646212	+	-0.519302	0.00650125
ENSG00000170142	UBE2E1	20999	chr3	23932807	23953807	+	-0.426275	0.107393
ENSG00000170275	CRTAP	9999	chr3	33189265	33199265	+	-0.134334	0.757296
ENSG00000188846	RPL14	7999	chr3	40503861	40511861	+	1.15613	0.000172434
ENSG00000230530		5499	chr3	45715034	45720534	-	-0.608081	0.0554551
ENSG00000076201	PTPN23	18999	chr3	47454931	47473931	+	-0.278226	0.16524
ENSG00000173531	MST1	10999	chr3	49710379	49721379	-	-0.212334	0.303731
ENSG00000113812	ACTR8	9999	chr3	53891092	53901092	-	-1.00145	0.000775395
ENSG00000163946	TASOR	5499	chr3	56648660	56654160	-	-1.67812	9.25794e-06
ENSG00000180376	CCDC66	20499	chr3	56655846	56676346	+	-0.582167	0.0100318
ENSG00000157500	APPL1	5499	chr3	57307496	57312996	+	-0.815569	0.136735
ENSG00000244513		7499	chr3	69105773	69113273	+	-0.67304	0.0374428
ENSG00000114021	NIT2	18999	chr3	100075710	100094710	+	-0.883977	7.35835e-06
ENSG00000184432	COPB2	12075	chr3	139062365	139074441	-	-0.486457	0.0180176
ENSG00000073792	IGF2BP2	13999	chr3	185347526	185361526	-	-1.1075	9.75378e-08
ENSG00000114503	NCBP2	32499	chr3	196629772	196662272	-	0.183591	0.342783
ENSG00000119231	SENP5	4999	chr3	196661585	196666585	+	-0.385044	0.0552858
ENSG00000075711	DLG1	7999	chr3	196761430	196769430	-	-1.31693	0.000132577
ENSG00000127419	TMEM175	10999	chr4	952444	963444	+	-0.70251	0.00887298
ENSG00000109606	DHX15	10499	chr4	24508563	24519063	-	0.156833	0.717502
ENSG00000145386	CCNA2	9999	chr4	122727598	122737598	-	-1.47511	3.7374e-09
ENSG00000151014	NOCT	9499	chr4	139966906	139976406	+	0.186708	0.529786
ENSG00000170185	USP38	12999	chr4	144144983	144157983	+	1.89358	3.15433e-14
ENSG00000164169	PRMT9	7999	chr4	148550935	148558935	-	-0.850286	9.90679e-05
ENSG00000059691	GATB	8999	chr4	152582655	152591655	-	0.515426	0.0528718
ENSG00000164306	PRIMPOL	3999	chr4	185616117	185620117	+	-1.44526	0.0065609
ENSG00000164171	ITGA2	4999	chr5	52390609	52395609	+	-1.54439	2.77199e-08
ENSG00000039123	MTREX	85999	chr5	54721409	54807409	+	2.091	1.32761e-32
ENSG00000188725	SMIM15	9499	chr5	60444035	60453535	-	-0.317429	0.30025
ENSG00000164182	NDUFAF2	8999	chr5	60448853	60457853	+	-1.29131	1.07265e-07
ENSG00000113048	MRPS27	4499	chr5	71510735	71515235	-	-2.04793	1.40257e-06
ENSG00000134480	CCNH	5499	chr5	86681810	86687310	-	-1.10171	0.00148396
ENSG00000224032		5499	chr5	111499973	111505473	+	-1.00506	0.0433881
ENSG00000164219	PGGT1B	26999	chr5	114519526	114546526	-	0.573357	0.0134228
ENSG00000197208	SLC22A4	6999	chr5	131679899	131686899	+	-1.27247	0.00010919
ENSG00000224186	PITX1-AS1	5999	chr5	134691744	134697744	+	0.386513	0.178166
ENSG00000094880	CDC23	8499	chr5	137514838	137523338	-	-0.172323	0.521618
ENSG00000120314	WDR55	16999	chr5	140053709	140070709	+	-0.0553195	0.790122
ENSG00000132912	DCTN4	6999	chr5	150081001	150088001	-	-0.0383596	0.864848
ENSG00000113328	CCNG1	13999	chr5	162873157	162887157	+	-0.928205	6.71072e-05
ENSG00000246596		27499	chr5	177018559	177046059	-	-0.328311	0.0709727
ENSG00000145912	NHP2	11999	chr5	177564460	177576460	-	-0.865428	6.55854e-05
ENSG00000161011	SQSTM1	7499	chr5	179265078	179272578	+	2.55997	1.49671e-37
ENSG00000245317	MRNIP-DT	23999	chr5	179288283	179312283	+	-1.07599	4.53167e-11
ENSG00000078401	EDN1	4999	chr6	12297427	12302427	+	-1.77452	0.00187994
ENSG00000112514	CUTA	12999	chr6	33371218	33384218	-	-0.932896	5.01588e-05
ENSG00000064995	TAF11	14499	chr6	34831054	34845554	-	0.0814417	0.793876
ENSG00000096060	FKBP5	13999	chr6	35527361	35541361	-	0.488173	0.0657894
ENSG00000112576	CCND3	7999	chr6	41894670	41902670	-	-1.05556	6.1479e-06
ENSG00000112578	BYSL	4999	chr6	41900784	41905784	+	-1.68878	2.16561e-16
ENSG00000188112	C6orf132	6499	chr6	42062355	42068855	-	-1.10055	0.000195312
ENSG00000124733	MEA1	7999	chr6	42971831	42979831	-	-0.925526	2.10433e-05
ENSG00000112210	RAB23	10999	chr6	57042606	57053606	-	-2.86415	8.15616e-42
ENSG00000228506		10999	chr6	99879249	99890249	+	-0.649415	0.0251983
ENSG00000173214	MFSD4B	8499	chr6	111592370	111600870	+	-0.629787	0.114924
ENSG00000118518	RNF146	28999	chr6	127609712	127638712	+	-0.157453	0.47472
ENSG00000185127	C6orf120	4999	chr6	170106401	170111401	+	-1.04195	0.00204914
ENSG00000106346	USP42	6499	chr7	6201195	6207695	+	-1.60181	1.73474e-10
ENSG00000122566	HNRNPA2B1	14499	chr7	26215046	26229546	-	2.94997	3.96765e-50
ENSG00000164543	STK17A	114999	chr7	43666385	43781385	+	2.8321	6.93607e-65
ENSG00000106153	CHCHD2	8499	chr7	56160761	56169261	-	0.412002	0.215
ENSG00000241258	CRCP	13499	chr7	65619555	65633055	+	-0.846943	0.00196094
ENSG00000135185	TMEM243	5499	chr7	86819977	86825477	-	-0.18257	0.40037
ENSG00000130429	ARPC1B	13499	chr7	98992424	99005924	+	0.0186041	0.930176
ENSG00000172354	GNB2	14999	chr7	100276797	100291797	+	-1.68148	2.56728e-16
ENSG00000170632	ARMC10	16499	chr7	102740205	102756705	+	0.427016	0.0944998
ENSG00000005483	KMT2E	4999	chr7	104754808	104759808	+	-0.850751	0.0303986
ENSG00000091140	DLD	9999	chr7	107572175	107582175	+	0.23368	0.174501
ENSG00000064419	TNPO3	12499	chr7	128582447	128594947	-	-0.723431	0.00132377
ENSG00000146858	ZC3HAV1L	3999	chr7	138706451	138710451	-	-2.05406	2.03452e-13
ENSG00000006530	AGK	14999	chr7	141355044	141370044	+	-0.283194	0.32099
ENSG00000133624		5499	chr7	149238744	149244244	-	-0.300602	0.392819
ENSG00000253944		4499	chr8	17718578	17723078	+	0.213038	0.493389
ENSG00000104611	SH2D4A	10499	chr8	19253729	19264229	+	-2.13082	7.37961e-14
ENSG00000104228	TRIM35	3999	chr8	27138403	27142403	-	-2.70157	8.57e-11
ENSG00000227184		14999	chr8	144924496	144939496	-	3.81972	1.17811e-92
ENSG00000254690		22999	chr8	145515252	145538252	-	0.623346	0.000797982
ENSG00000071894	CPSF1	6999	chr8	145611443	145618443	-	-0.466219	0.201013
ENSG00000164985	PSIP1	4999	chr9	15459063	15464063	-	-0.930417	0.000391313
ENSG00000122692	SMU1	16499	chr9	33025261	33041761	-	0.153763	0.398561
ENSG00000086061	DNAJA1	22999	chr9	33039905	33062905	+	-0.148522	0.479228
ENSG00000165282	PIGO	4499	chr9	35084184	35088684	-	-1.13664	0.00722689
ENSG00000107175	CREB3	7999	chr9	35737001	35745001	+	-1.22473	1.06452e-08
ENSG00000137054	POLR1E	4999	chr9	37503694	37508694	+	0.150365	0.641169
ENSG00000135040	NAA35	18999	chr9	88637213	88656213	+	-0.555121	0.00172068
ENSG00000196312		11499	chr9	99648847	99660347	-	-1.49239	8.55676e-11
ENSG00000136936	XPA	10999	chr9	100426190	100437190	-	-1.03061	8.74281e-05
ENSG00000136937	NCBP1	20499	chr9	100436030	100456530	+	1.07534	3.67348e-06
ENSG00000095380	NANS	5999	chr9	100845357	100851357	+	-2.36092	1.58047e-23
ENSG00000095383	TBC1D2	4999	chr9	100956310	100961310	-	-1.97937	3.11675e-07
ENSG00000136874	STX17	17999	chr9	102732618	102750618	+	-0.632045	0.00306086
ENSG00000119509	INVS	20499	chr9	103063282	103083782	+	-0.580711	0.0104179
ENSG00000148339	SLC25A25	6999	chr9	130871524	130878524	+	-0.72762	0.00915034
ENSG00000167114	SLC27A4	6999	chr9	131123749	131130749	+	0.106415	0.831189
ENSG00000119333	DYNC2I2	16499	chr9	131379439	131395939	-	0.418594	0.0404802
ENSG00000095319	NUP188	5499	chr9	131769375	131774875	+	-0.814384	0.00022193
ENSG00000148331	ASB6	4999	chr9	132394170	132399170	-	-1.12373	1.68804e-05
ENSG00000136827	TOR1A	7499	chr9	132567722	132575222	-	0.0584415	0.814075
ENSG00000136816	TOR1B	5499	chr9	132573560	132579060	+	-0.817896	9.36037e-05
ENSG00000130713	EXOSC2	5999	chr9	133580248	133586248	+	-1.22943	8.97189e-05
ENSG00000169100	SLC25A6	9499	chrX	1495544	1505044	-	0.656073	0.000919804
ENSG00000205664		6999	chrX	3728568	3735568	-	-0.416164	0.148149
ENSG00000130119	GNL3L	6499	chrX	54587504	54594004	+	-2.23355	2.4446e-16
ENSG00000147164	SNX12	5499	chrX	70273593	70279093	-	-2.57616	3.0351e-12
ENSG00000187325	TAF9B	12499	chrX	77372744	77385244	-	-0.990691	1.86738e-07
ENSG00000175556	LONRF3	5499	chrX	118152318	118157818	+	0.0561787	0.8502
ENSG00000196976	LAGE3	18999	chrX	153687027	153706027	-	-0.255959	0.223185
ENSG00000173614	NMNAT1	8999	chr1	10045559	10054559	+	2.02728	1.33054e-05
ENSG00000054523	KIF1B	16691	chr1	10441661	10458353	+	1.82968	5.44878e-10
ENSG00000116649	SRM	6999	chr1	11107640	11114640	-	1.22619	0.000612513
ENSG00000142634	EFHD2	10499	chr1	15756839	15767339	+	1.87868	2.51246e-08
ENSG00000116809	ZBTB17	14499	chr1	16253863	16268363	-	-2.12245	7.73237e-33
ENSG00000065526	SPEN	9499	chr1	16266955	16276455	+	-1.40992	5.07943e-07
ENSG00000037637	FBXO42	4999	chr1	16568333	16573333	-	1.96536	1.51077e-05
ENSG00000230424	EMC1-AS1	6499	chr1	19567198	19573698	+	1.76244	1.17773e-05
ENSG00000053372	MRTO4	7499	chr1	19586622	19594122	+	1.42885	3.744e-08
ENSG00000228172		8499	chr1	26134739	26143239	-	0.164115	0.47472
ENSG00000158195	WASF2	9999	chr1	27720729	27730729	-	1.44084	3.29325e-07
ENSG00000120656	TAF12	5999	chr1	28909834	28915834	-	4.10191	5.16668e-22
ENSG00000121766	ZCCHC17	12999	chr1	31837783	31850783	+	2.8549	1.75422e-14
ENSG00000175130	MARCKSL1	7499	chr1	32791932	32799432	-	-0.83789	6.17125e-05
ENSG00000176261	ZBTB8OS	10499	chr1	33055272	33065772	-	0.567102	0.206041
ENSG00000004455	AK2	19499	chr1	33454084	33473584	-	2.98011	8.30257e-16
ENSG00000228436	RRAGC-DT	6999	chr1	39385068	39392068	+	2.18628	0.000851695
ENSG00000131236	CAP1	13499	chr1	40538321	40551821	+	-0.486312	0.018123
ENSG00000117000	RLF	5499	chr1	40706593	40712093	+	7.93194	2.60574e-06
ENSG00000171793	CTPS1	7499	chr1	41478235	41485735	+	1.10684	0.00938418
ENSG00000222009	BTBD19	49999	chr1	45281257	45331257	+	0.957119	2.84739e-05
ENSG00000070785	EIF2B3	7499	chr1	45308949	45316449	-	0.697232	0.0527901
ENSG00000132773	TOE1	3999	chr1	45809647	45813647	+	2.53781	1.18705e-08
ENSG00000132780	NASP	11999	chr1	46084566	46096566	+	-0.169455	0.456371
ENSG00000159596	TMEM69	7499	chr1	46160115	46167615	+	-0.446463	0.235696
ENSG00000132128	LRRC41	4999	chr1	46721867	46726867	-	-0.244767	0.675409
ENSG00000123091	RNF11	28499	chr1	51739127	51767627	+	1.44793	7.85958e-06
ENSG00000134748	PRPF38A	22499	chr1	52886511	52909011	+	-0.376174	0.119823
ENSG00000116133	DHCR24	7499	chr1	55307805	55315305	-	-0.393343	0.473351
ENSG00000142864	SERBP1	18999	chr1	67854492	67873492	-	1.33743	2.71616e-06
ENSG00000228988		8999	chr1	70675271	70684271	-	1.21864	0.00850062
ENSG00000116761	CTH	5999	chr1	70905534	70911534	+	3.13	4.76048e-06
ENSG00000132485	ZRANB2	14999	chr1	71513973	71528973	-	1.80529	4.41973e-09
ENSG00000036549	ZZZ3	7499	chr1	78020600	78028100	-	0.584075	0.276163
ENSG00000180488	MIGA1	9999	chr1	78344106	78354106	+	1.92676	3.5428e-06
ENSG00000162664	ZNF326	7999	chr1	90501090	90509090	+	1.68484	0.00516046
ENSG00000122435	TRMT13	5499	chr1	100616053	100621553	+	0.335507	0.509077
ENSG00000134186	PRPF38B	14999	chr1	109244425	109259425	+	1.8004	1.3861e-06
ENSG00000031698	SARS1	10499	chr1	109780791	109791291	+	3.30017	6.57666e-19
ENSG00000116459	ATP5PB	15999	chr1	112005395	112021395	+	2.26747	1.1808e-14
ENSG00000116793	PHTF1	16499	chr1	114222952	114239452	-	1.30944	2.17409e-07
ENSG00000081026	MAGI3	43499	chr1	114228545	114272045	+	1.04165	1.53479e-06
ENSG00000203865	ATP1A1-AS1	8999	chr1	116925868	116934868	-	0.591126	0.000750718
ENSG00000186364	NUDT17	8499	chr1	145577614	145586114	-	-1.10712	1.55801e-05
ENSG00000117360	PRPF3	9499	chr1	150325671	150335171	+	2.01836	6.10881e-05
ENSG00000143418	CERS2	11999	chr1	150921058	150933058	-	-0.398592	0.128857
ENSG00000159377	PSMB4	8499	chr1	151374420	151382920	+	-0.924259	9.8723e-07
ENSG00000163462	TRIM46	7499	chr1	155157447	155164947	+	-1.22784	2.10581e-12
ENSG00000260238	PMF1-BGLAP	10999	chr1	156213123	156224123	+	0.412145	0.0261845
ENSG00000158769	F11R	10499	chr1	160954500	160965000	-	0.320101	0.286483
ENSG00000143183	TMCO1	21999	chr1	165674031	165696031	-	2.06319	1.97669e-12
ENSG00000215838	LOC440700	7999	chr1	165679205	165687205	+	4.31453	1.28207e-07
ENSG00000117475	BLZF1	20499	chr1	169365778	169386278	+	2.95403	7.20342e-20
ENSG00000117523	PRRC2C	22499	chr1	171562650	171585150	+	3.36495	1.07412e-20
ENSG00000117592	PRDX6	7499	chr1	173457946	173465446	+	1.92425	7.41933e-05
ENSG00000120334	CENPL	67999	chr1	173700687	173768687	-	0.834303	5.38361e-06
ENSG00000076321	KLHL20	21499	chr1	173755840	173777340	+	0.829915	0.00169968
ENSG00000116161	CACYBP	4499	chr1	174980851	174985351	+	0.0297413	0.940509
ENSG00000058085	LAMC2	11999	chr1	183214035	183226035	+	0.00436402	0.991834
ENSG00000116668	SWT1	17999	chr1	185260897	185278897	+	-1.50298	1.44057e-13
ENSG00000162702	ZNF281	68499	chr1	200305567	200374067	-	4.16715	1.29031e-48
ENSG00000198700	IPO9	5499	chr1	201853422	201858922	+	2.66381	6.13907e-09
ENSG00000183155	RABIF	4999	chr1	202843084	202848084	-	-0.911796	0.0366979
ENSG00000058673	ZC3H11A	4499	chr1	203823252	203827752	+	-0.171986	0.71354
ENSG00000133065	SLC41A1	13499	chr1	205744720	205758220	-	3.3647	1.09892e-12
ENSG00000092978	GPATCH2	7499	chr1	217592833	217600333	-	2.43517	0.000166751
ENSG00000143498	TAF1A	5999	chr1	222725243	222731243	-	-0.322145	0.467191
ENSG00000135763	URB2	9999	chr1	229795946	229805946	+	-0.511967	0.105494
ENSG00000173409	ARV1	20999	chr1	231136341	231157341	+	-0.538338	0.00876797
ENSG00000116903	EXOC8	8999	chr1	231459479	231468479	-	3.45997	1.13488e-39
ENSG00000010072	SPRTN	27999	chr1	231490769	231518769	+	-0.388214	0.0444714
ENSG00000162885	B3GALNT2	9499	chr1	235603737	235613237	-	-1.28646	8.96069e-12
ENSG00000086619	ERO1B	50499	chr1	236328354	236378854	-	2.68497	1.40544e-51
ENSG00000091483	FH	16499	chr1	241644402	241660902	-	3.84365	1.65252e-42
ENSG00000135747	ZNF670-ZNF695	4499	chr1	247104348	247108848	-	0.15886	0.785371
ENSG00000107929	LARP4B	40499	chr10	814983	855483	-	4.04099	1.18644e-52
ENSG00000067064	IDI1	13999	chr10	1071847	1085847	-	4.25289	1.40938e-23
ENSG00000151657	KIN	10499	chr10	7782424	7792924	-	3.67842	3.74259e-14
ENSG00000136754	ABI1	5499	chr10	27030021	27035521	-	-2.19477	2.08247e-10
ENSG00000120539	MASTL	6999	chr10	27475853	27482853	+	2.04073	0.00366954
ENSG00000170759	KIF5B	19499	chr10	32278437	32297937	-	4.23144	5.93885e-38
ENSG00000189180	ZNF33A	6499	chr10	38354016	38360516	+	-0.209865	0.644397
ENSG00000177613	CSTF2T	6999	chr10	53448246	53455246	-	2.14765	7.35243e-08
ENSG00000221817	PPP3CB-AS1	3999	chr10	75279828	75283828	+	2.65664	0.000560656
ENSG00000122359	ANXA11	20499	chr10	81890144	81910644	-	0.132114	0.632522
ENSG00000165678	GHITM	10499	chr10	85913001	85923501	+	1.89271	1.24096e-06
ENSG00000148672	GLUD1	8999	chr10	88801242	88810242	-	1.05719	0.0237935
ENSG00000107854	TNKS2	15499	chr10	93625033	93640533	+	3.40909	2.00778e-25
ENSG00000095564	BTAF1	4499	chr10	93790082	93794582	+	-0.347063	0.534942
ENSG00000148690	FRA10AC1	8999	chr10	95418639	95427639	-	1.04187	0.00632355
ENSG00000155229	MMS19	9499	chr10	99208580	99218080	-	-1.09754	1.50738e-05
ENSG00000075826	SEC31B	9999	chr10	102236398	102246398	-	2.10943	4.34505e-08
ENSG00000077150	NFKB2	5999	chr10	104162281	104168281	+	1.36232	0.033452
ENSG00000138107	ACTR1A	27499	chr10	104211485	104238985	-	2.35649	5.76916e-26
ENSG00000138166	DUSP5	36999	chr10	112271302	112308302	+	5.11716	9.64558e-71
ENSG00000165650	PDZD8	13999	chr10	119025999	119039999	-	0.200248	0.371549
ENSG00000165669	FAM204A	22999	chr10	120042400	120065400	-	2.22141	3.66547e-14
ENSG00000188613	NANOS1	11999	chr10	120793854	120805854	+	-1.32905	6.4131e-14
ENSG00000119979	DENND10	4499	chr10	120897496	120901996	+	-1.10073	0.0210181
ENSG00000108010	GLRX3	21499	chr10	131982785	132004285	+	4.10814	6.81858e-32
ENSG00000176171	BNIP3	14499	chr10	133767077	133781577	-	-0.297757	0.213464
ENSG00000214063	TSPAN4	10999	chr11	867116	878116	+	-0.0608713	0.869334
ENSG00000269821	KCNQ1OT1	13999	chr11	2615557	2629557	-	8.68735	1.73877e-08
ENSG00000132275	RRP8	34499	chr11	6581804	6616304	-	2.02992	1.33429e-24
ENSG00000148925	BTBD10	14499	chr11	13395047	13409547	-	-0.196657	0.581585
ENSG00000129083	COPB1	8999	chr11	14455985	14464985	-	4.21903	1.52456e-20
ENSG00000110756	HPS5	7499	chr11	18292722	18300222	-	1.16432	0.0104393
ENSG00000185238	PRMT3	6999	chr11	20530840	20537840	+	-0.643471	0.114924
ENSG00000148943	LIN7C	14499	chr11	27501622	27516122	-	3.04158	1.02214e-11
ENSG00000148950	IMMP1L	9499	chr11	31444447	31453947	-	-0.104164	0.723312
ENSG00000166016	ABTB2	5499	chr11	34167034	34172534	-	-1.20711	3.98684e-07
ENSG00000135372	NAT10	18499	chr11	34169217	34187717	+	3.85974	1.08577e-47
ENSG00000151348	EXT2	13499	chr11	44266979	44280479	+	0.0953848	0.759434
ENSG00000166902	MRPL16	12499	chr11	59561107	59573607	-	-0.27591	0.344509
ENSG00000110104	CCDC86	6499	chr11	60618554	60625054	+	6.52639	2.60756e-11
ENSG00000149483	TMEM138	24499	chr11	61136981	61161481	+	1.45636	1.20878e-07
ENSG00000162191	UBXN1	3999	chr11	62439969	62443969	-	1.04356	0.11244
ENSG00000168066	SF1	3999	chr11	64528077	64532077	-	3.30057	7.67344e-10
ENSG00000175115	PACS1	7999	chr11	66012218	66020218	+	-0.0244458	0.939794
ENSG00000173914	RBM4B	8999	chr11	66423468	66432468	-	1.13546	0.0069215
ENSG00000110721	CHKA	11999	chr11	67808325	67820325	-	-0.445942	0.0457944
ENSG00000131626	PPFIA1	13499	chr11	70230509	70244009	+	1.89831	1.93138e-06
ENSG00000054967	RELT	7499	chr11	73108519	73116019	+	0.646519	0.0273426
ENSG00000181924	COA4	10499	chr11	73573211	73583711	-	0.0469813	0.905023
ENSG00000149262	INTS4	52499	chr11	77537265	77589765	-	1.24021	7.20779e-09
ENSG00000247137	ANKRD42-DT	9999	chr11	82885532	82895532	-	1.0388	0.00546633
ENSG00000166266	CUL5	13499	chr11	107978503	107992003	+	1.50685	7.45468e-05
ENSG00000149308	NPAT	30999	chr11	107996941	108027941	-	0.365417	0.0660827
ENSG00000075239	ACAT1	15499	chr11	108018503	108034003	+	0.385972	0.172729
ENSG00000137713	PPP2R1B	15499	chr11	111582131	111597631	-	-0.0159457	0.955387
ENSG00000120458	MSANTD2	3999	chr11	124632393	124636393	-	4.2262	1.93165e-06
ENSG00000080854	IGSF9B	12499	chr11	133765958	133778458	-	-0.675453	0.00428361
ENSG00000078237	TIGAR	7499	chr12	4462338	4469838	+	0.92682	3.64022e-05
ENSG00000139620	KANSL2	5999	chr12	49041183	49047183	-	4.86678	3.6776e-16
ENSG00000197111	PCBP2	9999	chr12	53874946	53884946	+	1.97887	2.39142e-11
ENSG00000205323	SARNP	5499	chr12	56140746	56146246	-	0.0804846	0.870311
ENSG00000257809		8999	chr12	56535579	56544579	-	-0.879219	1.37117e-06
ENSG00000139641	ESYT1	7499	chr12	56538455	56545955	+	2.43373	2.40153e-11
ENSG00000170581	STAT2	3999	chr12	56731380	56735380	-	1.47608	4.32071e-05
ENSG00000176422	SPRYD4	10499	chr12	56864763	56875263	+	0.66025	0.0471522
ENSG00000135655	USP15	9499	chr12	62811211	62820711	+	1.99615	0.000705669
ENSG00000139233	LLPH	6999	chr12	66509841	66516841	-	0.652172	0.105113
ENSG00000080371	RAB21	16499	chr12	72184699	72201199	+	2.06998	4.3362e-16
ENSG00000257839		20499	chr12	76427677	76448177	+	-0.355584	0.0701361
ENSG00000175183	CSRP2	16999	chr12	77235494	77252494	-	0.850108	0.000311145
ENSG00000177889	UBE2N	11999	chr12	93787448	93799448	-	-0.443273	0.177858
ENSG00000173598	NUDT4	28999	chr12	93797024	93826024	+	-0.782672	2.53762e-05
ENSG00000173588	CEP83	7999	chr12	94692224	94700224	-	0.4978	0.234822
ENSG00000120832	MTERF2	10499	chr12	107360568	107371068	-	-0.430996	0.12344
ENSG00000139438	FAM222A	14999	chr12	110208312	110223312	+	5.79108	3.17371e-92
ENSG00000151164	RAD9B	7499	chr12	110969891	110977391	+	-1.63468	7.64836e-10
ENSG00000198270	TMEM116	15999	chr12	112353085	112369085	-	3.65391	4.29009e-22
ENSG00000111300	NAA25	11499	chr12	112452999	112464499	-	-0.281674	0.181257
ENSG00000135148	TRAFD1	20499	chr12	112591407	112611907	+	-0.036376	0.885839
ENSG00000139405	RITA1	6499	chr12	113630173	113636673	+	1.0642	0.0577558
ENSG00000111737	RAB35	14499	chr12	120518398	120532898	-	1.29277	9.76244e-07
ENSG00000111786	SRSF9	15230	chr12	120884239	120899470	-	-0.646359	0.00236942
ENSG00000167272	POP5	8499	chr12	121008066	121016566	-	-0.310609	0.1936
ENSG00000139722	VPS37B	26999	chr12	123322881	123349881	-	0.536064	0.032393
ENSG00000177084	POLE	12999	chr12	133187347	133200347	-	4.28438	3.12845e-17
ENSG00000139618	BRCA2	5999	chr13	32973805	32979805	+	1.99821	2.41276e-05
ENSG00000188342	GTF2F2	16999	chr13	45858237	45875237	+	1.133	0.00595373
ENSG00000102796	DHRS12	10499	chr13	52331628	52342128	-	-0.812828	0.000148406
ENSG00000136122	BORA	14999	chr13	73330336	73345336	+	-0.878128	2.66041e-05
ENSG00000228889	UBAC2-AS1	7499	chr13	99841130	99848630	-	6.99018	1.44073e-09
ENSG00000134905	CARS2	14499	chr13	111279258	111293758	-	0.550273	0.0248193
ENSG00000213995	NAXD	30499	chr13	111292340	111322840	+	-0.231086	0.186262
ENSG00000185896	LAMP1	10999	chr13	113977987	113988987	+	1.90388	1.31057e-07
ENSG00000198805	PNP	5499	chr14	20945253	20950753	+	2.32403	2.37292e-37
ENSG00000258441	LINC00641	6499	chr14	21661737	21668237	-	1.52421	3.39542e-06
ENSG00000092201	SUPT16H	3999	chr14	21815630	21819630	-	0.97689	0.0967968
ENSG00000260830		11999	chr14	21853079	21865079	+	-0.910664	1.81923e-06
ENSG00000100461	RBM23	7499	chr14	23362353	23369853	-	0.963622	0.00983498
ENSG00000092020	PPP2R3C	4999	chr14	35549672	35554672	-	-0.750002	0.00938838
ENSG00000092208	GEMIN2	6999	chr14	39606177	39613177	+	2.40037	2.07861e-06
ENSG00000213741	RPS29	6499	chr14	50036889	50043389	-	1.25137	0.0426876
ENSG00000165525	NEMF	9499	chr14	50240496	50249996	-	-0.221755	0.521364
ENSG00000168175	MAPK1IP1L	7999	chr14	55536910	55544910	+	2.23177	8.45305e-06
ENSG00000126775	ATG14	5499	chr14	55827609	55833109	-	2.34784	0.00146827
ENSG00000178974	FBXO34	9999	chr14	55828636	55838636	+	0.0632749	0.838829
ENSG00000053770	AP5M1	9499	chr14	57756797	57766297	+	0.682722	0.0486595
ENSG00000258667	HIF1A-AS3	7999	chr14	62174275	62182275	-	0.535297	0.122185
ENSG00000100554	ATP6V1D	26999	chr14	67734087	67761087	-	1.23916	4.85327e-07
ENSG00000072415	PALS1	3999	chr14	67802536	67806536	+	-0.594824	0.0348187
ENSG00000080815	PSEN1	19499	chr14	73690399	73709899	+	3.69682	7.22499e-22
ENSG00000119718	EIF2B2	5499	chr14	75476292	75481792	+	0.186846	0.773507
ENSG00000197102	DYNC1H1	6499	chr14	102517129	102523629	+	1.15621	7.41933e-05
ENSG00000100664	EIF5	8999	chr14	103811362	103820362	+	3.70362	1.26239e-12
ENSG00000088808	PPP1R13B	7499	chr14	104192588	104200088	-	-0.698739	0.0274488
ENSG00000170779	CDCA4	19499	chr14	105456409	105475909	-	1.09155	0.000124192
ENSG00000114062	UBE3A	5999	chr15	25576380	25582380	-	-1.42919	0.000992836
ENSG00000128891	CCDC32	4499	chr15	40816381	40820881	-	1.15574	0.02132
ENSG00000250379		8499	chr15	42108796	42117296	-	-0.589605	0.0689476
ENSG00000140326	CDAN1	14499	chr15	43001256	43015756	-	1.12618	0.00162461
ENSG00000138592	USP8	21999	chr15	50793280	50815280	+	1.80914	4.98223e-10
ENSG00000166477	LEO1	17499	chr15	52212721	52230221	-	-1.03395	0.000938954
ENSG00000069943	PIGB	5999	chr15	55647846	55653846	+	-0.331449	0.208589
ENSG00000137845	ADAM10	8499	chr15	58878902	58887402	-	0.690041	0.0338314
ENSG00000157483	MYO1E	21999	chr15	59405112	59427112	-	0.58046	0.0172554
ENSG00000174485	DENND4A	9499	chr15	65940883	65950383	-	1.07617	0.0181006
ENSG00000140463	BBS4	10499	chr15	73030817	73041317	+	1.06526	0.0114962
ENSG00000140577	CRTC3	5499	chr15	91188577	91194077	+	3.0641	9.94704e-05
ENSG00000103852	TTC23	4499	chr15	99672027	99676527	-	1.98123	0.00240315
ENSG00000196408	NOXO1	5499	chr16	2023417	2028917	-	-1.90216	2.5072e-15
ENSG00000122386	ZNF205	7499	chr16	3170518	3178018	+	4.79461	4.89681e-19
ENSG00000167981	ZNF597	7499	chr16	3478603	3486103	-	2.8633	4.69422e-11
ENSG00000103423	DNAJA3	7999	chr16	4506776	4514776	+	-0.954544	0.000912409
ENSG00000103415	HMOX2	6999	chr16	4560348	4567348	+	-1.00099	0.000386624
ENSG00000168101	NUDT16L1	7499	chr16	4745860	4753360	+	-0.11986	0.782125
ENSG00000118900	UBN1	13999	chr16	4932361	4946361	+	-0.00409673	0.98729
ENSG00000067365	METTL22	5999	chr16	8740081	8746081	+	1.3503	0.00594034
ENSG00000153048	CARHSP1	3999	chr16	8942798	8946798	-	-0.697324	0.00470248
ENSG00000263307		6499	chr16	11989468	11995968	+	-0.546611	0.0697408
ENSG00000103429	BFAR	8499	chr16	14763093	14771593	+	2.48479	2.03871e-15
ENSG00000140740	UQCRC2	14499	chr16	21994981	22009481	+	5.55932	2.51677e-27
ENSG00000140743	CDR2	23499	chr16	22333756	22357256	-	-1.32998	1.05484e-10
ENSG00000077238	IL4R	5999	chr16	27376099	27382099	+	3.04443	5.29783e-10
ENSG00000077235	GTF3C1	5999	chr16	27464875	27470875	-	5.37093	1.38844e-06
ENSG00000102870	ZNF629	7499	chr16	30782277	30789777	-	-0.951887	3.96678e-06
ENSG00000089280	FUS	3999	chr16	31203127	31207127	+	-0.290325	0.518686
ENSG00000261359	PYCARD-AS1	13999	chr16	31214773	31228773	+	4.80502	1.2367e-24
ENSG00000166164	BRD7	12999	chr16	50334397	50347397	-	-0.024562	0.944242
ENSG00000168802	CHTF8	4999	chr16	69146912	69151912	-	0.438215	0.137182
ENSG00000132603	NIP7	14499	chr16	69377014	69391514	+	0.346607	0.16524
ENSG00000223496	EXOSC6	3999	chr16	70280133	70284133	-	-1.2351	0.00135964
ENSG00000157353	FCSK	5499	chr16	70514177	70519677	+	-0.18084	0.647553
ENSG00000140829	DHX38	4499	chr16	72146811	72151311	+	0.243312	0.682943
ENSG00000034713	GABARAPL2	3999	chr16	75611779	75615779	+	3.78184	2.09873e-07
ENSG00000103168	TAF1C	5499	chr16	84205957	84211457	-	3.67244	6.68643e-08
ENSG00000103248	MTHFSD	5999	chr16	86557781	86563781	-	3.79325	0.0573528
ENSG00000103257	SLC7A5	15499	chr16	87848128	87863628	-	5.92906	1.40643e-24
ENSG00000103335	PIEZO1	8499	chr16	88773250	88781750	-	-0.141137	0.602615
ENSG00000075399	VPS9D1	6999	chr16	89766541	89773541	-	2.63875	9.39087e-07
ENSG00000158805	ZNF276	14999	chr16	89807311	89822311	+	1.39183	0.000663215
ENSG00000177370	TIMM22	10999	chr17	906911	917911	+	0.42059	0.12325
ENSG00000236618	PITPNA-AS1	10499	chr17	1421390	1431890	+	-0.791974	1.0973e-05
ENSG00000074755	ZZEF1	4499	chr17	3903238	3907738	-	4.27868	0.000587295
ENSG00000185722	ANKFY1	10999	chr17	4056200	4067200	-	1.92846	1.54591e-07
ENSG00000132382	MYBBP1A	16499	chr17	4425691	4442191	-	2.14608	5.45772e-11
ENSG00000108528	SLC25A11	11499	chr17	4828924	4840424	-	0.454621	0.142579
ENSG00000262227		3999	chr17	4891741	4895741	+	0.365809	0.467492
ENSG00000029725	RABEP1	3999	chr17	5289129	5293129	+	-1.00493	0.00237209
ENSG00000170222	ADPRM	10499	chr17	10614550	10625050	+	1.06559	0.00170367
ENSG00000065559	MAP2K4	14999	chr17	12047147	12062147	+	5.14726	4.14594e-41
ENSG00000214941	ZSWIM7	11499	chr17	15868373	15879873	-	0.531849	0.164404
ENSG00000108474	PIGL	11499	chr17	16252115	16263615	+	0.838986	0.00814097
ENSG00000172171	TEFM	33999	chr17	29190353	29224353	-	1.57029	6.17978e-09
ENSG00000176208	ATAD5	8999	chr17	29222887	29231887	+	0.460885	0.167397
ENSG00000010244	ZNF207	62033	chr17	30708905	30770939	+	3.84048	3.54358e-58
ENSG00000161326		13999	chr17	35873603	35887603	+	0.231562	0.416626
ENSG00000267542		10999	chr17	35973886	35984886	+	0.0830323	0.790779
ENSG00000174111		5999	chr17	36556019	36562019	+	-0.460936	0.0826786
ENSG00000108306	FBXL20	6999	chr17	37408383	37415383	-	-0.191879	0.567578
ENSG00000167258	CDK12	39499	chr17	37721160	37760660	+	3.15041	8.36913e-42
ENSG00000200127		8999	chr17	41140932	41149932	-	0.29846	0.178347
ENSG00000068079	IFI35	10499	chr17	41166473	41176973	+	-0.553685	0.00132521
ENSG00000267002		7999	chr17	41308199	41316199	-	0.00219616	0.996392
ENSG00000188825	LINC00910	53999	chr17	41393212	41447212	-	3.45235	2.72967e-70
ENSG00000108883	EFTUD2	7499	chr17	42919810	42927310	-	1.29248	0.00532947
ENSG00000004897	CDC27	12499	chr17	45182568	45195068	-	2.14697	9.76244e-07
ENSG00000228782		28499	chr17	45499433	45527933	-	0.934108	1.72803e-05
ENSG00000248278	LOC105371814	12499	chr17	46939721	46952221	-	-0.613568	0.00333409
ENSG00000159210	SNF8	6999	chr17	46999677	47006677	-	-0.953268	6.16066e-08
ENSG00000136504	KAT7	11499	chr17	47906458	47917958	+	0.4702	0.213018
ENSG00000108848	LUC7L3	23999	chr17	48833574	48857574	+	5.3732	3.18771e-35
ENSG00000264364	DYNLL2	5999	chr17	56172897	56178897	+	3.1674	1.66903e-26
ENSG00000108510	MED13	6999	chr17	60012965	60019965	-	3.99258	1.4141e-07
ENSG00000136463	TACO1	7499	chr17	61685725	61693225	+	1.29844	0.00405484
ENSG00000087191	PSMC5	7499	chr17	61909379	61916879	+	-0.749457	0.000219601
ENSG00000197170	PSMD12	3999	chr17	65330031	65334031	-	4.33523	4.45829e-10
ENSG00000108469	RECQL5	16499	chr17	73606424	73622924	-	2.67022	7.9158e-16
ENSG00000129673	AANAT	4999	chr17	74466199	74471199	+	-1.43866	1.18779e-08
ENSG00000163597	SNHG16	3999	chr17	74561430	74565430	+	-0.0719385	0.871737
ENSG00000171302	CANT1	8999	chr17	76978798	76987798	-	4.19123	1.126e-22
ENSG00000141564	RPTOR	9999	chr17	78940171	78950171	+	5.15408	1.49409e-11
ENSG00000175866	BAIAP2	7999	chr17	79091232	79099232	+	2.17536	2.63375e-06
ENSG00000224877	NDUFAF8	35499	chr17	79215081	79250581	+	0.404431	0.0619331
ENSG00000183048	SLC25A10	18999	chr17	79688042	79707042	+	3.97742	1.34766e-26
ENSG00000178927	CYBC1	7999	chr17	80392464	80400464	-	-0.180684	0.610438
ENSG00000176845	METRNL	7999	chr17	81052864	81060864	+	6.46991	2.32768e-42
ENSG00000186812	ZNF397	10499	chr18	32847097	32857597	+	4.77287	2.07007e-14
ENSG00000257267	ZNF271P	8499	chr18	32890730	32899230	+	2.02503	7.7339e-13
ENSG00000141428	C18orf21	34999	chr18	33559241	33594241	+	-0.550023	0.00471231
ENSG00000167220	HDHD2	10499	chr18	44623273	44633773	-	1.85541	1.49597e-07
ENSG00000167216	KATNAL2	4499	chr18	44627658	44632158	+	1.54992	0.000780486
ENSG00000177576	C18orf32	4999	chr18	47003027	47008027	-	0.0997904	0.874016
ENSG00000119541	VPS4B	8499	chr18	61047922	61056422	-	1.19154	0.0260852
ENSG00000070423	RNF126	9499	chr19	638025	647525	-	1.31291	0.000716879
ENSG00000182087	TMEM259	6499	chr19	1003146	1009646	-	5.18449	9.9817e-15
ENSG00000167468	GPX4	19499	chr19	1106787	1126287	+	-2.11335	2.41726e-21
ENSG00000065000	AP3D1	3999	chr19	2096987	2100987	-	1.27748	0.00331215
ENSG00000088256	GNA11	6499	chr19	3124002	3130502	+	0.386503	0.153993
ENSG00000126934	MAP2K2	9499	chr19	4080818	4090318	-	1.36449	0.00106571
ENSG00000125657	TNFSF9	56999	chr19	6535931	6592931	+	5.86103	7.57581e-104
ENSG00000125733	TRIP10	8499	chr19	6751537	6760037	+	-3.17992	3.49043e-65
ENSG00000171466	ZNF562	5499	chr19	9753829	9759329	-	-1.2197	0.000580043
ENSG00000127616	SMARCA4	8999	chr19	11176071	11185071	+	0.443988	0.399169
ENSG00000198551	ZNF627	20499	chr19	11729950	11750450	+	6.13165	5.2072e-31
ENSG00000219665	ZNF433-AS1	7499	chr19	12157090	12164590	+	5.73306	2.70779e-08
ENSG00000173875	ZNF791	22499	chr19	12742735	12765235	+	0.10321	0.556335
ENSG00000268189		4499	chr19	15492005	15496505	+	-0.400381	0.427655
ENSG00000053501	USE1	4999	chr19	17330638	17335638	+	1.93311	0.000371696
ENSG00000269439	PGLS-DT	15499	chr19	17584298	17599798	-	2.63359	2.96366e-14
ENSG00000105656	ELL	3999	chr19	18549472	18553472	-	4.60842	2.66936e-31
ENSG00000178093	TSSK6	7499	chr19	19615726	19623226	-	-1.85626	1.79937e-23
ENSG00000167491	GATAD2A	6499	chr19	19619740	19626240	+	2.43721	4.10922e-07
ENSG00000196705	ZNF431	5999	chr19	21373034	21379034	+	0.202933	0.701989
ENSG00000188283	ZNF383	5499	chr19	37734828	37740328	+	0.386065	0.565562
ENSG00000160392	C19orf47	8999	chr19	40816442	40825442	-	0.233785	0.593657
ENSG00000077312	SNRPA	6999	chr19	41271294	41278294	+	5.70773	9.18852e-28
ENSG00000167380	ZNF226	7499	chr19	44682534	44690034	+	1.99086	0.00102503
ENSG00000104884	ERCC2	11999	chr19	45841094	45853094	-	0.232451	0.392819
ENSG00000177051	FBXO46	13499	chr19	46200386	46213886	-	0.721245	0.00681654
ENSG00000105281	SLC1A5	5999	chr19	47272139	47278139	-	2.90112	5.07155e-08
ENSG00000134815	DHX34	13999	chr19	47885961	47899961	+	2.23263	2.44384e-16
ENSG00000105373	NOP53	3999	chr19	48260315	48264315	+	-0.031846	0.960769
ENSG00000268530	LOC105372430	13499	chr19	48955349	48968849	-	-0.713294	0.000388085
ENSG00000167747	C19orf48P	11018	chr19	51289941	51300960	-	1.86511	7.16383e-08
ENSG00000105568	PPP2R1A	20499	chr19	52730687	52751187	+	1.54186	4.32325e-07
ENSG00000167766	ZNF83	7999	chr19	53089312	53097312	-	4.99341	3.64788e-13
ENSG00000213020	ZNF611	4499	chr19	53201565	53206065	-	-0.521075	0.120371
ENSG00000170949	ZNF160	5499	chr19	53564358	53569858	-	0.889272	0.0733861
ENSG00000160336	ZNF761	4999	chr19	53961515	53966515	+	3.03896	1.0182e-10
ENSG00000226696	LENG8-AS1	5999	chr19	54949990	54955990	-	2.13413	6.88193e-08
ENSG00000063245	EPN1	7499	chr19	56221224	56228724	+	6.07261	5.10272e-27
ENSG00000083844	ZNF264	22499	chr19	57724724	57747224	+	0.923632	1.55109e-05
ENSG00000267871	ZNF460-AS1	14999	chr19	57763587	57778587	-	-0.161454	0.603634
ENSG00000197714	ZNF460	10499	chr19	57804937	57815437	+	0.321014	0.285955
ENSG00000186230	ZNF749	4999	chr19	57956853	57961853	+	-0.559278	0.18794
ENSG00000249471	ZNF324B	8999	chr19	58969200	58978200	+	-0.276217	0.580865
ENSG00000119771	KLHL29	5999	chr2	23931481	23937481	+	-0.416302	0.449461
ENSG00000115211	EIF2B4	4999	chr2	27582218	27587218	-	2.19884	2.64226e-05
ENSG00000152683	SLC30A6	36999	chr2	32449448	32486448	+	1.70886	1.31148e-15
ENSG00000003509	NDUFAF7	15999	chr2	37480546	37496546	+	0.0903443	0.777826
ENSG00000068724	TTC7A	6999	chr2	47303276	47310276	+	1.27147	0.0115217
ENSG00000068912	ERLEC1	25499	chr2	54045956	54071456	+	2.03883	4.51583e-13
ENSG00000162994	CLHC1	4999	chr2	55396926	55401926	-	-0.160679	0.749363
ENSG00000115355	CCDC88A	17999	chr2	55496977	55514977	-	1.97615	5.44531e-14
ENSG00000162924	REL	13999	chr2	61158745	61172745	+	0.906724	0.00362405
ENSG00000212978	C2orf74-DT	3999	chr2	61364731	61368731	-	0.842444	0.33511
ENSG00000270820		5499	chr2	61711265	61716765	+	-0.693751	0.0247822
ENSG00000173163	COMMD1	4499	chr2	62374382	62378882	+	0.377071	0.603019
ENSG00000163170	BOLA3	5999	chr2	74356524	74362524	-	3.24488	0.000109125
ENSG00000225439	BOLA3-DT	10999	chr2	74377188	74388188	+	-0.719721	1.73174e-05
ENSG00000152291	TGOLN2	14499	chr2	85530646	85545146	-	0.0218552	0.937848
ENSG00000068654	POLR1A	8999	chr2	86238338	86247338	-	3.47556	1.40641e-09
ENSG00000132300	PTCD3	24999	chr2	86369280	86394280	+	0.280855	0.154058
ENSG00000135956	TMEM127	32999	chr2	96881253	96914253	-	2.54561	5.66984e-28
ENSG00000204685		15499	chr2	96908359	96923859	+	-0.756234	7.08329e-05
ENSG00000158435	CNOT11	12499	chr2	101886778	101899278	+	-1.41354	4.37734e-11
ENSG00000135974	C2orf49	12999	chr2	105965668	105978668	+	-1.24035	2.02198e-08
ENSG00000115091	ACTR3	7499	chr2	114720173	114727673	+	5.1348	0.00470055
ENSG00000136731	UGGT1	3999	chr2	128953251	128957251	+	1.51581	0.00146373
ENSG00000136720	HS6ST1	22499	chr2	128971789	128994289	-	5.38113	2.34176e-32
ENSG00000115947	ORC4	7499	chr2	148680467	148687967	-	-0.437122	0.237412
ENSG00000196504	PRPF40A	58999	chr2	153449106	153508106	-	0.461142	0.00652151
ENSG00000157827	FMNL2	11499	chr2	153506348	153517848	+	-1.21905	2.32478e-10
ENSG00000123607	TTC21B	10999	chr2	166702984	166713984	-	2.91766	4.01296e-25
ENSG00000144357	UBR3	29999	chr2	170940641	170970641	+	3.76361	1.61673e-47
ENSG00000115840	SLC25A12	36999	chr2	172603879	172640879	-	1.3027	8.54203e-12
ENSG00000077380	DYNC1I2	24999	chr2	172604930	172629930	+	1.43961	2.62178e-12
ENSG00000115368	WDR75	13499	chr2	190340291	190353791	+	1.33344	0.000347841
ENSG00000128699	ORMDL1	6999	chr2	190628048	190635048	-	1.13248	0.0486448
ENSG00000253559		11499	chr2	190630282	190641782	+	-0.456073	0.0674966
ENSG00000173559	NABP1	63499	chr2	192561385	192624885	+	2.74513	3.00791e-47
ENSG00000162971	TYW5	5999	chr2	200788697	200794697	-	-0.903615	0.00181734
ENSG00000196290	NIF3L1	18999	chr2	201768655	201787655	+	-1.24738	5.20331e-10
ENSG00000055044	NOP58	4999	chr2	203168389	203173389	+	1.74412	0.00187967
ENSG00000273456		8499	chr2	203231154	203239654	-	4.01866	1.4829e-09
ENSG00000173166	RAPH1	8999	chr2	204250067	204259067	-	2.8162	2.37213e-06
ENSG00000118246	FASTKD2	9499	chr2	207657233	207666733	+	-0.51229	0.0904762
ENSG00000163251	FZD5	7999	chr2	208619309	208627309	-	0.487338	0.0430432
ENSG00000178385	PLEKHM3	6999	chr2	208686026	208693026	-	-0.235906	0.582776
ENSG00000144445	KANSL1L	6499	chr2	210879646	210886146	-	-1.92861	3.8926e-11
ENSG00000127837	AAMP	5999	chr2	219122849	219128849	-	2.55484	9.00977e-06
ENSG00000135912	TTLL4	9999	chr2	219620139	219630139	+	0.312172	0.486208
ENSG00000125875	TBC1D20	18499	chr20	397623	416123	-	-0.550342	0.00593077
ENSG00000101266	CSNK2A1	6499	chr20	452615	459115	-	0.730498	0.0468813
ENSG00000198171	DDRGK1	7999	chr20	3162995	3170995	-	-1.3049	0.000240781
ENSG00000125843	AP5S1	6499	chr20	3805949	3812449	+	0.78409	0.143231
ENSG00000229539		4499	chr20	3864385	3868885	-	0.996309	0.081341
ENSG00000088766	CRLS1	16499	chr20	6020699	6037199	+	3.89433	1.15417e-42
ENSG00000149346	SLX4IP	17999	chr20	10617477	10635477	+	0.119178	0.608834
ENSG00000125814	NAPB	6499	chr20	23348658	23355158	-	-0.740219	0.0321167
ENSG00000125812	GZF1	4999	chr20	23353700	23358700	+	0.383562	0.279903
ENSG00000101464	PIGU	5999	chr20	33142345	33148345	-	1.72798	0.0194005
ENSG00000132824	SERINC3	9999	chr20	43114861	43124861	-	-0.797507	0.00105765
ENSG00000124120	TTPAL	14499	chr20	43123244	43137744	+	0.177762	0.343189
ENSG00000101109	STK4	19499	chr20	43708600	43728100	+	2.88736	4.58215e-14
ENSG00000100982	PCIF1	12999	chr20	44576662	44589662	+	-0.3968	0.0918216
ENSG00000124228	DDX27	13999	chr20	47860614	47874614	+	-1.05188	8.37278e-08
ENSG00000101138	CSTF1	10499	chr20	54979518	54990018	+	1.01259	0.0091462
ENSG00000124172	ATP5F1E	7499	chr20	57593021	57600521	-	-0.0648273	0.893516
ENSG00000156253	RWDD2B	6999	chr21	30369704	30376704	-	1.21974	0.0314629
ENSG00000142168	SOD1	8999	chr21	33041244	33050244	+	-0.453878	0.0422554
ENSG00000142166	IFNAR1	7999	chr21	34732168	34740168	+	0.936949	0.0975029
ENSG00000159147	DONSON	14499	chr21	34917347	34931847	-	-0.660812	3.13724e-05
ENSG00000236830	CBR3-AS1	4999	chr21	37499064	37504064	-	0.792491	0.10493
ENSG00000273210		4499	chr21	38733278	38737778	-	2.4046	0.0209039
ENSG00000160226	CFAP410	7499	chr21	45741326	45748826	-	-0.560607	0.0301921
ENSG00000099968	BCL2L13	5999	chr22	18213388	18219388	+	-0.442561	0.158643
ENSG00000128191	DGCR8	3999	chr22	20099400	20103400	+	-1.48072	1.47616e-09
ENSG00000182541	LIMK2	11999	chr22	31676066	31688066	+	3.11587	1.03897e-20
ENSG00000100220	RTCB	5499	chr22	32778068	32783568	-	2.83684	4.05324e-12
ENSG00000100348	TXN2	13999	chr22	36849082	36863082	-	5.85535	2.35563e-18
ENSG00000213923	CSNK1E	17499	chr22	38669196	38686696	-	2.30958	2.0217e-19
ENSG00000100413	POLR3H	23499	chr22	41898307	41921807	-	0.257165	0.213656
ENSG00000100412	ACO2	6499	chr22	41924993	41931493	+	-1.51788	1.03483e-09
ENSG00000270022		4499	chr22	43011913	43016413	+	-0.952246	1.86706e-06
ENSG00000182858	ALG12	19999	chr22	50273876	50293876	-	-0.840327	7.55153e-06
ENSG00000100426	ZBED4	6499	chr22	50283726	50290226	+	0.898784	0.0360694
ENSG00000100241	SBF1	10499	chr22	50872928	50883428	-	0.289533	0.220178
ENSG00000113851	CRBN	16499	chr3	3174175	3190675	-	-0.412005	0.150821
ENSG00000134108	ARL8B	6499	chr3	5222596	5229096	+	0.0617721	0.908398
ENSG00000132155	RAF1	7499	chr3	12617599	12625099	-	-1.00152	0.000317709
ENSG00000131368	MRPS25	6499	chr3	15077466	15083966	-	0.112945	0.815507
ENSG00000076242	MLH1	7499	chr3	37107380	37114880	+	0.590972	0.168092
ENSG00000168028	RPSA	4499	chr3	39454033	39458533	+	-0.0266238	0.971413
ENSG00000169981	ZNF35	12572	chr3	44702283	44714856	+	0.718998	0.0177578
ENSG00000173473	SMARCC1	6499	chr3	47620261	47626761	-	3.84125	7.83191e-11
ENSG00000047849	MAP4	6499	chr3	47885681	47892181	-	-0.856959	1.03365e-05
ENSG00000132153	DHX30	5499	chr3	47891685	47897185	+	-0.983952	2.02261e-08
ENSG00000178149	DALRD3	12999	chr3	49039920	49052920	-	-0.806211	3.62834e-05
ENSG00000164062	APEH	3999	chr3	49721396	49725396	+	0.291625	0.675724
ENSG00000163684	RPP14	6499	chr3	58310422	58316922	+	3.63582	6.34983e-09
ENSG00000168291	PDHB	9999	chr3	58403356	58413356	-	-0.706729	0.009954
ENSG00000178700	DHFR2	8999	chr3	93757679	93766679	-	1.41787	0.00128956
ENSG00000154174	TOMM70	9499	chr3	100072774	100082274	-	-0.482941	0.0650539
ENSG00000272758	WDR5B-DT	11499	chr3	122162027	122173527	+	0.0748172	0.845076
ENSG00000138463	SLC49A4	5499	chr3	122599986	122605486	+	1.44161	0.0241703
ENSG00000177646	ACAD9	24999	chr3	128634910	128659910	+	2.54933	2.36369e-31
ENSG00000169714	CNBP	5499	chr3	128882826	128888326	-	-0.77263	0.0286339
ENSG00000251474		8999	chr3	129092764	129101764	-	2.62564	5.82684e-09
ENSG00000174579	MSL2	7999	chr3	135859763	135867763	-	-1.30842	0.000522163
ENSG00000114125	RNF7	9499	chr3	141466402	141475902	+	1.01068	0.0311745
ENSG00000188313	PLSCR1	21999	chr3	146210966	146232966	-	1.55456	1.01624e-10
ENSG00000181467	RAP2B	10499	chr3	152886265	152896765	+	0.516237	0.223185
ENSG00000186432	KPNA4	8999	chr3	160203782	160212782	-	2.5997	2.08128e-14
ENSG00000008952	SEC62	9499	chr3	169716161	169725661	+	4.49478	1.84844e-09
ENSG00000075420	FNDC3B	16999	chr3	172119455	172136455	+	2.94544	3.50417e-16
ENSG00000205981	DNAJC19	15999	chr3	180685496	180701496	-	-0.48781	0.0302331
ENSG00000058063	ATP11B	11999	chr3	182639423	182651423	+	0.709046	0.0637683
ENSG00000073803	MAP3K13	7999	chr3	185206885	185214885	+	-1.46084	8.74322e-11
ENSG00000214135		4499	chr3	197300583	197305083	-	0.570889	0.37112
ENSG00000114473	IQCG	14999	chr3	197600945	197615945	-	-0.483153	0.0234328
ENSG00000168924	LETM1	10999	chr4	1802205	1813205	-	2.5387	2.25445e-19
ENSG00000168884	TNIP2	25999	chr4	2717374	2743374	-	-0.505196	0.0256846
ENSG00000087274	ADD1	4499	chr4	2931803	2936303	+	-0.833218	1.46369e-06
ENSG00000109519	GRPEL1	11499	chr4	7049132	7060632	-	0.824528	9.6214e-05
ENSG00000087008	ACOX3	11499	chr4	8356508	8368008	-	2.19834	1.14956e-12
ENSG00000118579	MED28	9999	chr4	17635728	17645728	+	1.88576	1.27648e-06
ENSG00000163257	DCAF16	7499	chr4	17794777	17802277	-	3.53203	1.49136e-17
ENSG00000169299	PGM2	31499	chr4	37864558	37896058	+	0.628088	0.00722689
ENSG00000078140	UBE2K	17499	chr4	39784412	39801912	+	2.36783	1.76239e-07
ENSG00000226950	DANCR	5499	chr4	53586518	53592018	+	2.61247	8.92825e-20
ENSG00000250220		6499	chr4	74183670	74190170	+	1.95043	0.00269915
ENSG00000172493	AFF1	25499	chr4	88062206	88087706	+	0.946834	1.41612e-05
ENSG00000109270	LAMTOR3	20499	chr4	100778992	100799492	-	2.82739	4.24006e-18
ENSG00000070190	DAPP1	14499	chr4	100791311	100805811	+	-0.330662	0.216164
ENSG00000109332	UBE2D3	19499	chr4	103696039	103715539	-	2.74554	3.65394e-21
ENSG00000246560		7499	chr4	103765232	103772732	+	2.94112	2.65233e-11
ENSG00000109475	RPL34	19999	chr4	109551568	109571568	+	4.45481	2.51158e-20
ENSG00000123739	PLA2G12A	5999	chr4	110625144	110631144	-	1.86583	0.00037437
ENSG00000164167	LSM6	6999	chr4	147121152	147128152	+	2.40138	0.00014781
ENSG00000171497	PPID	19499	chr4	159610785	159630285	-	1.07685	6.77313e-05
ENSG00000145439	CBR4	7999	chr4	169776920	169784920	-	3.34649	0.000217166
ENSG00000221990		8499	chr5	433144	441644	-	3.34929	7.65349e-08
ENSG00000188242	SLC9A3-OT1	12999	chr5	453238	466238	-	-0.0185204	0.956906
ENSG00000171421	MRPL36	12999	chr5	1785499	1798499	-	5.79074	3.47792e-20
ENSG00000154124	OTULIN	17999	chr5	14699820	14717820	+	0.27284	0.151185
ENSG00000197603	CPLANE1	63999	chr5	37042329	37106329	-	-0.249111	0.177159
ENSG00000164327	RICTOR	5999	chr5	38932020	38938020	-	-0.864639	2.9655e-07
ENSG00000145592	RPL37	17499	chr5	40807863	40825363	-	4.22622	4.83279e-22
ENSG00000164172	MOCS2	13162	chr5	52378345	52391508	-	-0.936999	2.20742e-08
ENSG00000113593	PPWD1	4999	chr5	64883376	64888376	+	0.671431	0.328657
ENSG00000083312	TNPO1	10999	chr5	72212560	72223560	+	4.9755	2.72662e-18
ENSG00000152409	JMY	13499	chr5	78623038	78636538	+	4.8895	1.34672e-17
ENSG00000039319	ZFYVE16	8499	chr5	79775169	79783669	+	0.435434	0.214555
ENSG00000151422	FER	11999	chr5	108532542	108544542	+	3.35978	1.93987e-13
ENSG00000172795	DCP2	7499	chr5	112356667	112364167	+	-2.96127	5.89279e-55
ENSG00000145779	TNFAIP8	8999	chr5	118735383	118744383	+	4.02626	5.62657e-07
ENSG00000245937	SLC12A2-DT	9499	chr5	127266617	127276117	-	0.273408	0.602115
ENSG00000158987	RAPGEF6	10999	chr5	130748613	130759613	-	1.59859	0.00162461
ENSG00000125347	IRF1	17999	chr5	131799300	131817300	-	1.27841	7.73948e-07
ENSG00000237190	CDKN2AIPNL	28999	chr5	133708777	133737777	-	-0.299198	0.18012
ENSG00000181904	C5orf24	13999	chr5	134195427	134209427	+	5.26053	5.49937e-16
ENSG00000112984	KIF20A	5999	chr5	137523404	137529404	+	-0.724501	0.00462468
ENSG00000113013	HSPA9	7499	chr5	137883070	137890570	-	0.710472	0.0466792
ENSG00000185129	PURA	8999	chr5	139496321	139505321	+	-1.14302	1.30062e-05
ENSG00000228737		9999	chr5	141006048	141016048	+	-0.697507	0.00519261
ENSG00000081791	DELE1	6499	chr5	141321612	141328112	+	-0.15553	0.75998
ENSG00000113712	CSNK1A1	59499	chr5	148812259	148871759	-	3.99092	5.08199e-72
ENSG00000164296	TIGD6	4499	chr5	149368180	149372680	-	2.18256	0.00364986
ENSG00000164574	GALNT10	23499	chr5	153800544	153824044	+	2.09683	1.51585e-15
ENSG00000082516	GEMIN5	27999	chr5	154238975	154266975	-	-0.262032	0.206486
ENSG00000170234	PWWP2A	17999	chr5	159470807	159488807	-	0.0506644	0.879786
ENSG00000113643	RARS1	15499	chr5	167946304	167961804	+	1.40995	4.67994e-08
ENSG00000120137	PANK3	5499	chr5	167969999	167975499	-	-0.249676	0.697961
ENSG00000204758	RPL26L1-AS1	4499	chr5	172377288	172381788	-	-0.890892	5.21916e-09
ENSG00000169228	RAB24	7999	chr5	176720198	176728198	-	-1.80033	4.23616e-22
ENSG00000196923	PDLIM7	16999	chr5	176893394	176910394	-	2.62593	1.31191e-29
ENSG00000244945	RUFY1-AS1	27499	chr5	178995404	179022904	-	1.65529	8.09535e-17
ENSG00000161013	MGAT4B	29999	chr5	179194596	179224596	-	0.139555	0.470045
ENSG00000113300	CNOT6	3999	chr5	180005405	180009405	+	1.85019	0.0145758
ENSG00000196670	ZFP62	4499	chr5	180270110	180274610	-	1.04767	0.0484834
ENSG00000183718	TRIM52	5999	chr5	180675416	180681416	-	0.448049	0.251128
ENSG00000271361		7999	chr6	3015375	3023375	-	0.626016	0.0219244
ENSG00000168566	SNRNP48	8999	chr6	7612200	7621200	+	3.28246	1.17386e-09
ENSG00000124532	MRS2	8499	chr6	24425810	24434310	+	-0.221292	0.633913
ENSG00000180573	H2AC6	8499	chr6	26139344	26147844	+	0.65707	0.15311
ENSG00000158373	H2BC5	11999	chr6	26171577	26183577	+	3.6912	3.94354e-24
ENSG00000197153	H3C12	5999	chr6	27852092	27858092	-	4.98019	1.72447e-08
ENSG00000189298	ZKSCAN3	5499	chr6	28336947	28342447	+	3.1342	1.24087e-05
ENSG00000137288	UQCC2	18999	chr6	33643069	33662069	-	-0.801152	0.000102039
ENSG00000137413	TAF8	20499	chr6	42055199	42075699	+	-2.0753	4.44846e-24
ENSG00000048544	MRPS10	25499	chr6	42149038	42174538	-	1.52259	2.3168e-10
ENSG00000124587	PEX6	6999	chr6	42924607	42931607	-	4.27022	4.45477e-15
ENSG00000172432	GTPBP2	4999	chr6	43568052	43573052	-	2.68431	7.83405e-08
ENSG00000096080	MRPS18A	9499	chr6	43629539	43639039	-	2.89473	1.44821e-12
ENSG00000112208	BAG2	12499	chr6	57054631	57067131	+	-0.14294	0.726058
ENSG00000266680		5499	chr6	64275409	64280909	-	3.73754	7.82731e-21
ENSG00000146247	PHIP	4999	chr6	79640583	79645583	-	-1.49358	0.000249142
ENSG00000146278	PNRC1	26079	chr6	89794879	89820959	+	-0.191333	0.44234
ENSG00000135341	MAP3K7	32999	chr6	91190291	91223291	-	4.15559	2.60854e-40
ENSG00000112237	CCNC	20499	chr6	99969755	99990255	-	0.870825	0.00251361
ENSG00000197498	RPF2	13499	chr6	111349466	111362966	+	2.55824	1.04735e-08
ENSG00000189241	TSPYL1	6499	chr6	116591240	116597740	-	0.517111	0.188244
ENSG00000153975	ZUP1	12499	chr6	116944280	116956780	-	2.31003	8.05912e-08
ENSG00000093144	ECHDC1	9999	chr6	127599854	127609854	-	0.15978	0.575222
ENSG00000112282	MED23	5999	chr6	131889105	131895105	-	0.427162	0.44118
ENSG00000120438	TCP1	8999	chr6	160190529	160199529	-	-0.0782097	0.84037
ENSG00000071994	PDCD2	9499	chr6	170874882	170884382	-	-0.198738	0.489387
ENSG00000178381	ZFAND2A	4499	chr7	1187206	1191706	-	1.52006	0.00171239
ENSG00000075618	FSCN1	17999	chr7	5646286	5664286	+	0.164173	0.596264
ENSG00000228649	SNHG26	19999	chr7	22901021	22921021	+	1.0168	2.7635e-06
ENSG00000172115	CYCS	14999	chr7	25144709	25159709	-	-0.0746292	0.815584
ENSG00000065883	CDK13	37808	chr7	40136733	40174542	+	1.22607	1.67398e-06
ENSG00000214783	POLR2J4	7999	chr7	43972493	43980493	-	1.89419	0.000145346
ENSG00000078967	UBE2D4	5999	chr7	43995735	44001735	+	1.54252	0.000486756
ENSG00000122515	ZMIZ2	5999	chr7	44809477	44815477	+	0.692534	0.0329079
ENSG00000129103	SUMF2	19499	chr7	56148363	56167863	+	0.561445	0.0289776
ENSG00000237310	LINC03011	15999	chr7	65960461	65976461	+	2.58624	2.32041e-12
ENSG00000230583		17499	chr7	66257479	66274979	-	0.231852	0.295996
ENSG00000106638	TBL2	4499	chr7	72978761	72983261	-	0.784045	0.198555
ENSG00000189077	TMEM120A	16999	chr7	75599154	75616154	-	0.590638	0.00364342
ENSG00000135164	DMTF1	4499	chr7	86825653	86830153	+	0.0503889	0.917188
ENSG00000127993	RBM48	5499	chr7	92167319	92172819	+	1.82996	0.0154188
ENSG00000221909	FAM200A	15999	chr7	99127930	99143930	-	1.48373	3.15945e-08
ENSG00000166529	ZSCAN21	8499	chr7	99662661	99671161	+	-0.485561	0.0723945
ENSG00000240211		21499	chr7	100036127	100057627	+	4.5374	1.03804e-38
ENSG00000176125	UFSP1	7999	chr7	100478345	100486345	-	-1.57136	2.54099e-15
ENSG00000160993	ALKBH4	9999	chr7	102086684	102096684	-	2.32962	2.68959e-08
ENSG00000228393		23499	chr7	104567261	104590761	-	7.10394	6.52397e-38
ENSG00000198839	ZNF277	13499	chr7	111983151	111996651	+	0.814559	0.0152913
ENSG00000128534	LSM8	11499	chr7	117832878	117844378	+	0.741101	0.031684
ENSG00000197157	SND1	33999	chr7	127732661	127766661	+	3.32098	3.32548e-36
ENSG00000260231	KDM7A-DT	5999	chr7	139879440	139885440	+	3.74815	2.72842e-07
ENSG00000240889	NDUFB2-AS1	5999	chr7	140389135	140395135	-	-0.483858	0.300827
ENSG00000013374	NUB1	9999	chr7	151075535	151085535	+	4.77981	1.91997e-16
ENSG00000009335	UBE3C	29499	chr7	157062066	157091566	+	3.62972	5.2482e-29
ENSG00000126870	DYNC2I1	5499	chr7	158749438	158754938	+	3.5399	5.57285e-09
ENSG00000155975	VPS37A	18999	chr8	17159936	17178936	+	1.58352	1.35522e-07
ENSG00000168495	POLR3D	5499	chr8	22112113	22117613	+	0.75346	0.0649945
ENSG00000168575	SLC20A2	8499	chr8	42265492	42273992	-	3.49429	9.17867e-09
ENSG00000164751	PEX2	4999	chr8	77887493	77892493	-	0.887712	0.215532
ENSG00000133731	IMPA1	9499	chr8	82560695	82570195	-	0.885596	0.0287197
ENSG00000183808	RBM12B	16999	chr8	94724583	94741583	-	1.24455	6.45525e-08
ENSG00000186106	ANKRD46	8499	chr8	101513479	101521979	-	4.59253	3.52537e-11
ENSG00000120963	ZNF706	11499	chr8	102178605	102190105	-	2.41502	3.40005e-24
ENSG00000104412	EMC2	4499	chr8	109499145	109503645	+	-1.42981	0.0023713
ENSG00000164758	MED30	8499	chr8	118552501	118561001	+	5.95729	7.80205e-09
ENSG00000129292	PHF20L1	7499	chr8	133861052	133868552	+	2.03706	4.34316e-06
ENSG00000104524	PYCR3	3999	chr8	144682082	144686082	-	-1.4737	0.000182898
ENSG00000183309	ZNF623	15499	chr8	144735900	144751400	+	2.13781	1.15112e-15
ENSG00000180921	FAM83H	10186	chr8	144795915	144806102	-	1.64388	7.55674e-09
ENSG00000197858	GPAA1	8499	chr8	145141119	145149619	+	2.7792	8.85239e-16
ENSG00000182307	C8orf33	17499	chr8	146281416	146298916	+	2.41079	3.05031e-14
ENSG00000107201	RIGI	25999	chr9	32429299	32455299	-	0.208326	0.381985
ENSG00000122729	ACO1	8499	chr9	32454767	32463267	+	-0.120441	0.727711
ENSG00000137073	UBAP2	33083	chr9	33888606	33921690	-	-1.00499	2.4605e-05
ENSG00000122741	DCAF10	17999	chr9	37867663	37885663	+	0.702801	0.00317865
ENSG00000107372	ZFAND5	18999	chr9	74947340	74966340	-	3.71872	1.51808e-21
ENSG00000127080	IPPK	19499	chr9	95355965	95375465	-	2.08668	1.22899e-08
ENSG00000188312	CENPP	10499	chr9	95382815	95393315	+	0.651447	0.148533
ENSG00000185963	BICD2	10999	chr9	95462644	95473644	-	1.04528	0.0177384
ENSG00000127081	ZNF484	7499	chr9	95600373	95607873	-	-0.0782241	0.855902
ENSG00000188938	FAM120AOS	18161	chr9	96190613	96208775	-	1.87277	1.49861e-16
ENSG00000048828	FAM120A	7999	chr9	96328397	96336397	+	3.16649	2.25574e-08
ENSG00000119318	RAD23B	25499	chr9	110094475	110119975	+	3.35649	7.02862e-31
ENSG00000119471	HSDL2	4499	chr9	115234690	115239190	+	-0.32443	0.640997
ENSG00000148291	SURF2	13999	chr9	136228045	136242045	+	0.051136	0.765215
ENSG00000238058		10499	chr9	138805359	138815859	+	1.18191	0.0109511
ENSG00000233016	SNHG7	6499	chr9	139609317	139615817	-	2.67447	9.69002e-30
ENSG00000177239	MAN1B1	10999	chr9	140003635	140014635	+	-0.565626	0.00178479
ENSG00000203993	ARRDC1-AS1	9999	chr9	140499783	140509783	-	-0.356388	0.0737286
ENSG00000196459	TRAPPC2	7499	chrX	13722862	13730362	-	-1.34361	1.68229e-07
ENSG00000123595	RAB9A	18499	chrX	13728625	13747125	+	0.0210913	0.951693
ENSG00000130741	EIF2S3	8499	chrX	24096088	24104588	+	-0.84628	0.000123428
ENSG00000234230	ZFX-AS1	10499	chrX	24153841	24164341	-	5.94437	5.07063e-16
ENSG00000065923	SLC9A7	18499	chrX	46446252	46464752	-	0.784959	0.00471231
ENSG00000147123	NDUFB11	5499	chrX	46996114	47001614	-	3.03812	3.08648e-05
ENSG00000126767	ELK1	9499	chrX	47485419	47494919	-	0.930265	0.0262807
ENSG00000126012	KDM5C	26499	chrX	53194002	53220502	-	1.17349	1.29634e-05
ENSG00000158526	TSR2	11999	chrX	54471920	54483920	+	-1.74416	8.56921e-15
ENSG00000125351	UPF3B	27999	chrX	118939984	118967984	-	1.67916	3.52959e-09
ENSG00000130827	PLXNA3	6999	chrX	153701989	153708989	+	0.113684	0.655537

## Sheet: TPL_DoGs
Gene ID	Gene Name	Length	Chromosome	start	end	strand	log2FoldChange	p-value adj
ENSG00000173614	NMNAT1	8999	chr1	10045559	10054559	+	2.02728	1.33054e-05
ENSG00000054523	KIF1B	16691	chr1	10441661	10458353	+	1.82968	5.44878e-10
ENSG00000160049	DFFA	12999	chr1	10503578	10516578	-	0.945412	0.00536019
ENSG00000116649	SRM	6999	chr1	11107640	11114640	-	1.22619	0.000612513
ENSG00000142634	EFHD2	10499	chr1	15756839	15767339	+	1.87868	2.51246e-08
ENSG00000116809	ZBTB17	14499	chr1	16253863	16268363	-	-2.12245	7.73237e-33
ENSG00000065526	SPEN	9499	chr1	16266955	16276455	+	-1.40992	5.07943e-07
ENSG00000037637	FBXO42	4999	chr1	16568333	16573333	-	1.96536	1.51077e-05
ENSG00000230424	EMC1-AS1	6499	chr1	19567198	19573698	+	1.76244	1.17773e-05
ENSG00000053372	MRTO4	7499	chr1	19586622	19594122	+	1.42885	3.744e-08
ENSG00000053371	AKR7A2	10999	chr1	19619458	19630458	-	0.469053	0.0599536
ENSG00000004487	KDM1A	10999	chr1	23410182	23421182	+	-0.604583	0.00613524
ENSG00000228172		8499	chr1	26134739	26143239	-	0.164115	0.47472
ENSG00000158195	WASF2	9999	chr1	27720729	27730729	-	1.44084	3.29325e-07
ENSG00000180198	RCC1	13499	chr1	28865812	28879312	+	3.51843	1.18017e-69
ENSG00000120656	TAF12	5999	chr1	28909834	28915834	-	4.10191	5.16668e-22
ENSG00000121766	ZCCHC17	12999	chr1	31837783	31850783	+	2.8549	1.75422e-14
ENSG00000175130	MARCKSL1	7499	chr1	32791932	32799432	-	-0.83789	6.17125e-05
ENSG00000176261	ZBTB8OS	10499	chr1	33055272	33065772	-	0.567102	0.206041
ENSG00000134684	YARS1	7999	chr1	33232839	33240839	-	-2.8521	1.36887e-39
ENSG00000004455	AK2	19499	chr1	33454084	33473584	-	2.98011	8.30257e-16
ENSG00000228436	RRAGC-DT	6999	chr1	39385068	39392068	+	2.18628	0.000851695
ENSG00000131236	CAP1	13499	chr1	40538321	40551821	+	-0.486312	0.018123
ENSG00000117000	RLF	5499	chr1	40706593	40712093	+	7.93194	2.60574e-06
ENSG00000171793	CTPS1	7499	chr1	41478235	41485735	+	1.10684	0.00938418
ENSG00000222009	BTBD19	49999	chr1	45281257	45331257	+	0.957119	2.84739e-05
ENSG00000070785	EIF2B3	7499	chr1	45308949	45316449	-	0.697232	0.0527901
ENSG00000132773	TOE1	3999	chr1	45809647	45813647	+	2.53781	1.18705e-08
ENSG00000132780	NASP	11999	chr1	46084566	46096566	+	-0.169455	0.456371
ENSG00000159596	TMEM69	7499	chr1	46160115	46167615	+	-0.446463	0.235696
ENSG00000132128	LRRC41	4999	chr1	46721867	46726867	-	-0.244767	0.675409
ENSG00000123091	RNF11	28499	chr1	51739127	51767627	+	1.44793	7.85958e-06
ENSG00000134748	PRPF38A	22499	chr1	52886511	52909011	+	-0.376174	0.119823
ENSG00000226754	MAGOH-DT	4999	chr1	53708455	53713455	+	-2.16732	7.81541e-22
ENSG00000116133	DHCR24	7499	chr1	55307805	55315305	-	-0.393343	0.473351
ENSG00000142864	SERBP1	18999	chr1	67854492	67873492	-	1.33743	2.71616e-06
ENSG00000228988		8999	chr1	70675271	70684271	-	1.21864	0.00850062
ENSG00000116761	CTH	5999	chr1	70905534	70911534	+	3.13	4.76048e-06
ENSG00000132485	ZRANB2	14999	chr1	71513973	71528973	-	1.80529	4.41973e-09
ENSG00000036549	ZZZ3	7499	chr1	78020600	78028100	-	0.584075	0.276163
ENSG00000180488	MIGA1	9999	chr1	78344106	78354106	+	1.92676	3.5428e-06
ENSG00000162664	ZNF326	7999	chr1	90501090	90509090	+	1.68484	0.00516046
ENSG00000122435	TRMT13	5499	chr1	100616053	100621553	+	0.335507	0.509077
ENSG00000162695	SLC30A7	6499	chr1	101447309	101453809	+	-0.324031	0.536507
ENSG00000134186	PRPF38B	14999	chr1	109244425	109259425	+	1.8004	1.3861e-06
ENSG00000031698	SARS1	10499	chr1	109780791	109791291	+	3.30017	6.57666e-19
ENSG00000116459	ATP5PB	15999	chr1	112005395	112021395	+	2.26747	1.1808e-14
ENSG00000116793	PHTF1	16499	chr1	114222952	114239452	-	1.30944	2.17409e-07
ENSG00000081026	MAGI3	43499	chr1	114228545	114272045	+	1.04165	1.53479e-06
ENSG00000203865	ATP1A1-AS1	8999	chr1	116925868	116934868	-	0.591126	0.000750718
ENSG00000186364	NUDT17	8499	chr1	145577614	145586114	-	-1.10712	1.55801e-05
ENSG00000117360	PRPF3	9499	chr1	150325671	150335171	+	2.01836	6.10881e-05
ENSG00000143418	CERS2	11999	chr1	150921058	150933058	-	-0.398592	0.128857
ENSG00000159377	PSMB4	8499	chr1	151374420	151382920	+	-0.924259	9.8723e-07
ENSG00000159445	THEM4	8499	chr1	151837559	151846059	-	-0.114838	0.689452
ENSG00000163462	TRIM46	7499	chr1	155157447	155164947	+	-1.22784	2.10581e-12
ENSG00000260238	PMF1-BGLAP	10999	chr1	156213123	156224123	+	0.412145	0.0261845
ENSG00000143319	ISG20L2	22678	chr1	156669003	156691682	-	0.509295	0.0200408
ENSG00000132716	DCAF8	6499	chr1	160179004	160185504	-	-1.34829	3.32795e-15
ENSG00000162734	PEA15	7999	chr1	160185166	160193166	+	-0.477346	0.00816133
ENSG00000158769	F11R	10499	chr1	160954500	160965000	-	0.320101	0.286483
ENSG00000143252	SDHC	4499	chr1	161332984	161337484	+	0.0567155	0.825283
ENSG00000143183	TMCO1	21999	chr1	165674031	165696031	-	2.06319	1.97669e-12
ENSG00000215838	LOC440700	7999	chr1	165679205	165687205	+	4.31453	1.28207e-07
ENSG00000143157	POGK	11999	chr1	166825581	166837581	+	-1.65502	4.55654e-10
ENSG00000117475	BLZF1	20499	chr1	169365778	169386278	+	2.95403	7.20342e-20
ENSG00000117523	PRRC2C	22499	chr1	171562650	171585150	+	3.36495	1.07412e-20
ENSG00000117592	PRDX6	7499	chr1	173457946	173465446	+	1.92425	7.41933e-05
ENSG00000120334	CENPL	67999	chr1	173700687	173768687	-	0.834303	5.38361e-06
ENSG00000076321	KLHL20	21499	chr1	173755840	173777340	+	0.829915	0.00169968
ENSG00000116161	CACYBP	4499	chr1	174980851	174985351	+	0.0297413	0.940509
ENSG00000058085	LAMC2	11999	chr1	183214035	183226035	+	0.00436402	0.991834
ENSG00000116668	SWT1	17999	chr1	185260897	185278897	+	-1.50298	1.44057e-13
ENSG00000162702	ZNF281	68499	chr1	200305567	200374067	-	4.16715	1.29031e-48
ENSG00000198700	IPO9	5499	chr1	201853422	201858922	+	2.66381	6.13907e-09
ENSG00000183155	RABIF	4999	chr1	202843084	202848084	-	-0.911796	0.0366979
ENSG00000058673	ZC3H11A	4499	chr1	203823252	203827752	+	-0.171986	0.71354
ENSG00000158615	PPP1R15B	25499	chr1	204347014	204372514	-	2.54845	3.25333e-31
ENSG00000133065	SLC41A1	13499	chr1	205744720	205758220	-	3.3647	1.09892e-12
ENSG00000162757	C1orf74	5999	chr1	209949660	209955660	-	-0.96169	0.00148424
ENSG00000092978	GPATCH2	7499	chr1	217592833	217600333	-	2.43517	0.000166751
ENSG00000067704	IARS2	19999	chr1	220321380	220341380	+	-1.09396	2.3507e-08
ENSG00000143498	TAF1A	5999	chr1	222725243	222731243	-	-0.322145	0.467191
ENSG00000143514	TP53BP2	11499	chr1	223956100	223967600	-	-0.987261	3.35243e-09
ENSG00000135763	URB2	9999	chr1	229795946	229805946	+	-0.511967	0.105494
ENSG00000173409	ARV1	20999	chr1	231136341	231157341	+	-0.538338	0.00876797
ENSG00000116903	EXOC8	8999	chr1	231459479	231468479	-	3.45997	1.13488e-39
ENSG00000010072	SPRTN	27999	chr1	231490769	231518769	+	-0.388214	0.0444714
ENSG00000173726	TOMM20	24648	chr1	235248001	235272650	-	1.99962	6.60956e-19
ENSG00000162885	B3GALNT2	9499	chr1	235603737	235613237	-	-1.28646	8.96069e-12
ENSG00000086619	ERO1B	50499	chr1	236328354	236378854	-	2.68497	1.40544e-51
ENSG00000091483	FH	16499	chr1	241644402	241660902	-	3.84365	1.65252e-42
ENSG00000054282	SDCCAG8	5499	chr1	243663394	243668894	+	-0.972831	2.25812e-05
ENSG00000135747	ZNF670-ZNF695	4499	chr1	247104348	247108848	-	0.15886	0.785371
ENSG00000107929	LARP4B	40499	chr10	814983	855483	-	4.04099	1.18644e-52
ENSG00000067064	IDI1	13999	chr10	1071847	1085847	-	4.25289	1.40938e-23
ENSG00000108021	TASOR2	11999	chr10	5805703	5817703	+	-0.682039	6.77313e-05
ENSG00000151657	KIN	10499	chr10	7782424	7792924	-	3.67842	3.74259e-14
ENSG00000065665	SEC61A2	5499	chr10	12211960	12217460	+	-0.245426	0.542651
ENSG00000152455	SUV39H2	33499	chr10	14946314	14979814	+	-0.142629	0.594095
ENSG00000136754	ABI1	5499	chr10	27030021	27035521	-	-2.19477	2.08247e-10
ENSG00000120539	MASTL	6999	chr10	27475853	27482853	+	2.04073	0.00366954
ENSG00000170759	KIF5B	19499	chr10	32278437	32297937	-	4.23144	5.93885e-38
ENSG00000189180	ZNF33A	6499	chr10	38354016	38360516	+	-0.209865	0.644397
ENSG00000138297		7999	chr10	51584079	51592079	-	-0.477453	0.00693962
ENSG00000138293		5499	chr10	51590734	51596234	+	-1.23087	1.00205e-07
ENSG00000177613	CSTF2T	6999	chr10	53448246	53455246	-	2.14765	7.35243e-08
ENSG00000221817	PPP3CB-AS1	3999	chr10	75279828	75283828	+	2.65664	0.000560656
ENSG00000122359	ANXA11	20499	chr10	81890144	81910644	-	0.132114	0.632522
ENSG00000165678	GHITM	10499	chr10	85913001	85923501	+	1.89271	1.24096e-06
ENSG00000148672	GLUD1	8999	chr10	88801242	88810242	-	1.05719	0.0237935
ENSG00000107854	TNKS2	15499	chr10	93625033	93640533	+	3.40909	2.00778e-25
ENSG00000095564	BTAF1	4499	chr10	93790082	93794582	+	-0.347063	0.534942
ENSG00000148690	FRA10AC1	8999	chr10	95418639	95427639	-	1.04187	0.00632355
ENSG00000155229	MMS19	9499	chr10	99208580	99218080	-	-1.09754	1.50738e-05
ENSG00000171307	ZDHHC16	20999	chr10	99217127	99238127	+	-0.579644	0.00631931
ENSG00000014919	COX15	9999	chr10	101461600	101471600	-	-0.284786	0.329602
ENSG00000075826	SEC31B	9999	chr10	102236398	102246398	-	2.10943	4.34505e-08
ENSG00000077150	NFKB2	5999	chr10	104162281	104168281	+	1.36232	0.033452
ENSG00000138107	ACTR1A	27499	chr10	104211485	104238985	-	2.35649	5.76916e-26
ENSG00000138166	DUSP5	36999	chr10	112271302	112308302	+	5.11716	9.64558e-71
ENSG00000165650	PDZD8	13999	chr10	119025999	119039999	-	0.200248	0.371549
ENSG00000165669	FAM204A	22999	chr10	120042400	120065400	-	2.22141	3.66547e-14
ENSG00000188613	NANOS1	11999	chr10	120793854	120805854	+	-1.32905	6.4131e-14
ENSG00000183605	SFXN4	4999	chr10	120895278	120900278	-	-1.20643	0.0132302
ENSG00000119979	DENND10	4499	chr10	120897496	120901996	+	-1.10073	0.0210181
ENSG00000108010	GLRX3	21499	chr10	131982785	132004285	+	4.10814	6.81858e-32
ENSG00000176171	BNIP3	14499	chr10	133767077	133781577	-	-0.297757	0.213464
ENSG00000214063	TSPAN4	10999	chr11	867116	878116	+	-0.0608713	0.869334
ENSG00000269821	KCNQ1OT1	13999	chr11	2615557	2629557	-	8.68735	1.73877e-08
ENSG00000132275	RRP8	34499	chr11	6581804	6616304	-	2.02992	1.33429e-24
ENSG00000158042	MRPL17	5999	chr11	6696012	6702012	-	-0.678671	0.0470365
ENSG00000148925	BTBD10	14499	chr11	13395047	13409547	-	-0.196657	0.581585
ENSG00000129083	COPB1	8999	chr11	14455985	14464985	-	4.21903	1.52456e-20
ENSG00000110756	HPS5	7499	chr11	18292722	18300222	-	1.16432	0.0104393
ENSG00000185238	PRMT3	6999	chr11	20530840	20537840	+	-0.643471	0.114924
ENSG00000148943	LIN7C	14499	chr11	27501622	27516122	-	3.04158	1.02214e-11
ENSG00000148950	IMMP1L	9499	chr11	31444447	31453947	-	-0.104164	0.723312
ENSG00000166016	ABTB2	5499	chr11	34167034	34172534	-	-1.20711	3.98684e-07
ENSG00000135372	NAT10	18499	chr11	34169217	34187717	+	3.85974	1.08577e-47
ENSG00000166326	TRIM44	12499	chr11	35829775	35842275	+	-0.908097	1.05535e-06
ENSG00000254907		8499	chr11	43341797	43350297	-	-0.800582	0.00751548
ENSG00000151348	EXT2	13499	chr11	44266979	44280479	+	0.0953848	0.759434
ENSG00000134575	ACP2	11999	chr11	47248852	47260852	-	0.256427	0.359945
ENSG00000166902	MRPL16	12499	chr11	59561107	59573607	-	-0.27591	0.344509
ENSG00000110104	CCDC86	6499	chr11	60618554	60625054	+	6.52639	2.60756e-11
ENSG00000162144	CYB561A3	5999	chr11	61110216	61116216	-	0.0997881	0.728261
ENSG00000149483	TMEM138	24499	chr11	61136981	61161481	+	1.45636	1.20878e-07
ENSG00000162191	UBXN1	3999	chr11	62439969	62443969	-	1.04356	0.11244
ENSG00000168066	SF1	3999	chr11	64528077	64532077	-	3.30057	7.67344e-10
ENSG00000175115	PACS1	7999	chr11	66012218	66020218	+	-0.0244458	0.939794
ENSG00000173914	RBM4B	8999	chr11	66423468	66432468	-	1.13546	0.0069215
ENSG00000110721	CHKA	11999	chr11	67808325	67820325	-	-0.445942	0.0457944
ENSG00000131626	PPFIA1	13499	chr11	70230509	70244009	+	1.89831	1.93138e-06
ENSG00000054967	RELT	7499	chr11	73108519	73116019	+	0.646519	0.0273426
ENSG00000181924	COA4	10499	chr11	73573211	73583711	-	0.0469813	0.905023
ENSG00000149262	INTS4	52499	chr11	77537265	77589765	-	1.24021	7.20779e-09
ENSG00000247137	ANKRD42-DT	9999	chr11	82885532	82895532	-	1.0388	0.00546633
ENSG00000110218	PANX1	7499	chr11	93915138	93922638	+	-1.16126	6.42203e-09
ENSG00000020922	MRE11	4499	chr11	94148394	94152894	-	-0.735121	0.0208249
ENSG00000166037	CEP57	3999	chr11	95565857	95569857	+	-1.51284	1.8312e-08
ENSG00000255467		9499	chr11	107966300	107975800	-	-0.581165	0.0548126
ENSG00000166266	CUL5	13499	chr11	107978503	107992003	+	1.50685	7.45468e-05
ENSG00000149308	NPAT	30999	chr11	107996941	108027941	-	0.365417	0.0660827
ENSG00000075239	ACAT1	15499	chr11	108018503	108034003	+	0.385972	0.172729
ENSG00000137713	PPP2R1B	15499	chr11	111582131	111597631	-	-0.0159457	0.955387
ENSG00000226645		5999	chr11	116644921	116650921	+	-0.95564	5.34659e-05
ENSG00000167257	RNF214	9499	chr11	117157161	117166661	+	-0.383665	0.0809212
ENSG00000120458	MSANTD2	3999	chr11	124632393	124636393	-	4.2262	1.93165e-06
ENSG00000110063	DCPS	5499	chr11	126215644	126221144	+	-0.955305	0.00035703
ENSG00000120451	SNX19	9499	chr11	130735830	130745330	-	0.550191	0.0420801
ENSG00000080854	IGSF9B	12499	chr11	133765958	133778458	-	-0.675453	0.00428361
ENSG00000078237	TIGAR	7499	chr12	4462338	4469838	+	0.92682	3.64022e-05
ENSG00000255966		10499	chr12	6630955	6641455	-	-0.283785	0.260373
ENSG00000171681	ATF7IP	4499	chr12	14651697	14656197	+	-2.47319	2.26813e-13
ENSG00000235884		10999	chr12	30955645	30966645	+	-0.417333	0.125451
ENSG00000139620	KANSL2	5999	chr12	49041183	49047183	-	4.86678	3.6776e-16
ENSG00000167778	SPRYD3	6999	chr12	53451387	53458387	-	-1.09789	0.00189976
ENSG00000197111	PCBP2	9999	chr12	53874946	53884946	+	1.97887	2.39142e-11
ENSG00000205323	SARNP	5499	chr12	56140746	56146246	-	0.0804846	0.870311
ENSG00000257809		8999	chr12	56535579	56544579	-	-0.879219	1.37117e-06
ENSG00000139641	ESYT1	7499	chr12	56538455	56545955	+	2.43373	2.40153e-11
ENSG00000170581	STAT2	3999	chr12	56731380	56735380	-	1.47608	4.32071e-05
ENSG00000176422	SPRYD4	10499	chr12	56864763	56875263	+	0.66025	0.0471522
ENSG00000076108	BAZ2A	7999	chr12	56981379	56989379	-	-0.990939	6.06642e-05
ENSG00000135655	USP15	9499	chr12	62811211	62820711	+	1.99615	0.000705669
ENSG00000139233	LLPH	6999	chr12	66509841	66516841	-	0.652172	0.105113
ENSG00000135679	MDM2	44499	chr12	69239214	69283714	+	2.34835	1.26107e-26
ENSG00000080371	RAB21	16499	chr12	72184699	72201199	+	2.06998	4.3362e-16
ENSG00000257839		20499	chr12	76427677	76448177	+	-0.355584	0.0701361
ENSG00000175183	CSRP2	16999	chr12	77235494	77252494	-	0.850108	0.000311145
ENSG00000177889	UBE2N	11999	chr12	93787448	93799448	-	-0.443273	0.177858
ENSG00000173598	NUDT4	28999	chr12	93797024	93826024	+	-0.782672	2.53762e-05
ENSG00000198015	MRPL42	9499	chr12	93897545	93907045	+	-1.05968	0.000463524
ENSG00000173588	CEP83	7999	chr12	94692224	94700224	-	0.4978	0.234822
ENSG00000120832	MTERF2	10499	chr12	107360568	107371068	-	-0.430996	0.12344
ENSG00000139438	FAM222A	14999	chr12	110208312	110223312	+	5.79108	3.17371e-92
ENSG00000151164	RAD9B	7499	chr12	110969891	110977391	+	-1.63468	7.64836e-10
ENSG00000198270	TMEM116	15999	chr12	112353085	112369085	-	3.65391	4.29009e-22
ENSG00000111300	NAA25	11499	chr12	112452999	112464499	-	-0.281674	0.181257
ENSG00000135148	TRAFD1	20499	chr12	112591407	112611907	+	-0.036376	0.885839
ENSG00000139405	RITA1	6499	chr12	113630173	113636673	+	1.0642	0.0577558
ENSG00000111412	SPRING1	4999	chr12	117148592	117153592	-	0.421147	0.143519
ENSG00000111737	RAB35	14499	chr12	120518398	120532898	-	1.29277	9.76244e-07
ENSG00000255857	PXN-AS1	15499	chr12	120650941	120666441	+	-2.00848	1.24617e-25
ENSG00000111786	SRSF9	15230	chr12	120884239	120899470	-	-0.646359	0.00236942
ENSG00000167272	POP5	8499	chr12	121008066	121016566	-	-0.310609	0.1936
ENSG00000139722	VPS37B	26999	chr12	123322881	123349881	-	0.536064	0.032393
ENSG00000111361	EIF2B1	8999	chr12	124095952	124104952	-	-0.906458	0.000609214
ENSG00000177084	POLE	12999	chr12	133187347	133200347	-	4.28438	3.12845e-17
ENSG00000139618	BRCA2	5999	chr13	32973805	32979805	+	1.99821	2.41276e-05
ENSG00000188342	GTF2F2	16999	chr13	45858237	45875237	+	1.133	0.00595373
ENSG00000170919		5999	chr13	45965872	45971872	+	-0.033494	0.926748
ENSG00000102796	DHRS12	10499	chr13	52331628	52342128	-	-0.812828	0.000148406
ENSG00000139668	WDFY2	12999	chr13	52336171	52349171	+	0.0776457	0.746341
ENSG00000083520	DIS3	18499	chr13	73311039	73329539	-	0.160419	0.535186
ENSG00000136122	BORA	14999	chr13	73330336	73345336	+	-0.878128	2.66041e-05
ENSG00000228889	UBAC2-AS1	7499	chr13	99841130	99848630	-	6.99018	1.44073e-09
ENSG00000134905	CARS2	14499	chr13	111279258	111293758	-	0.550273	0.0248193
ENSG00000213995	NAXD	30499	chr13	111292340	111322840	+	-0.231086	0.186262
ENSG00000185896	LAMP1	10999	chr13	113977987	113988987	+	1.90388	1.31057e-07
ENSG00000198805	PNP	5499	chr14	20945253	20950753	+	2.32403	2.37292e-37
ENSG00000258441	LINC00641	6499	chr14	21661737	21668237	-	1.52421	3.39542e-06
ENSG00000092201	SUPT16H	3999	chr14	21815630	21819630	-	0.97689	0.0967968
ENSG00000260830		11999	chr14	21853079	21865079	+	-0.910664	1.81923e-06
ENSG00000100461	RBM23	7499	chr14	23362353	23369853	-	0.963622	0.00983498
ENSG00000100445	SDR39U1	8499	chr14	24900471	24908971	-	0.0623217	0.84037
ENSG00000092020	PPP2R3C	4999	chr14	35549672	35554672	-	-0.750002	0.00938838
ENSG00000092208	GEMIN2	6999	chr14	39606177	39613177	+	2.40037	2.07861e-06
ENSG00000213741	RPS29	6499	chr14	50036889	50043389	-	1.25137	0.0426876
ENSG00000165525	NEMF	9499	chr14	50240496	50249996	-	-0.221755	0.521364
ENSG00000100522	GNPNAT1	5499	chr14	53236411	53241911	-	-0.432987	0.13085
ENSG00000168175	MAPK1IP1L	7999	chr14	55536910	55544910	+	2.23177	8.45305e-06
ENSG00000126775	ATG14	5499	chr14	55827609	55833109	-	2.34784	0.00146827
ENSG00000178974	FBXO34	9999	chr14	55828636	55838636	+	0.0632749	0.838829
ENSG00000053770	AP5M1	9499	chr14	57756797	57766297	+	0.682722	0.0486595
ENSG00000258667	HIF1A-AS3	7999	chr14	62174275	62182275	-	0.535297	0.122185
ENSG00000100554	ATP6V1D	26999	chr14	67734087	67761087	-	1.23916	4.85327e-07
ENSG00000072415	PALS1	3999	chr14	67802536	67806536	+	-0.594824	0.0348187
ENSG00000100558	PLEK2	12999	chr14	67840699	67853699	-	-0.907309	1.20145e-06
ENSG00000080815	PSEN1	19499	chr14	73690399	73709899	+	3.69682	7.22499e-22
ENSG00000119718	EIF2B2	5499	chr14	75476292	75481792	+	0.186846	0.773507
ENSG00000197102	DYNC1H1	6499	chr14	102517129	102523629	+	1.15621	7.41933e-05
ENSG00000100664	EIF5	8999	chr14	103811362	103820362	+	3.70362	1.26239e-12
ENSG00000088808	PPP1R13B	7499	chr14	104192588	104200088	-	-0.698739	0.0274488
ENSG00000170779	CDCA4	19499	chr14	105456409	105475909	-	1.09155	0.000124192
ENSG00000140157	NIPA2	22999	chr15	22981683	23004683	-	-0.0917794	0.673432
ENSG00000114062	UBE3A	5999	chr15	25576380	25582380	-	-1.42919	0.000992836
ENSG00000128463	EMC4	18999	chr15	34522357	34541357	+	0.877901	5.51739e-06
ENSG00000128944	KNSTRN	6999	chr15	40686447	40693447	+	-1.07864	0.000405848
ENSG00000128891	CCDC32	4499	chr15	40816381	40820881	-	1.15574	0.02132
ENSG00000250379		8499	chr15	42108796	42117296	-	-0.589605	0.0689476
ENSG00000180979	LRRC57	9499	chr15	42825219	42834719	-	-0.0109465	0.976742
ENSG00000140326	CDAN1	14499	chr15	43001256	43015756	-	1.12618	0.00162461
ENSG00000179523	EIF3J-DT	6999	chr15	44812454	44819454	-	-0.457194	0.149554
ENSG00000244879		5999	chr15	50659636	50665636	+	2.30413	2.75841e-14
ENSG00000138592	USP8	21999	chr15	50793280	50815280	+	1.80914	4.98223e-10
ENSG00000138600	SPPL2A	5499	chr15	50994005	50999505	-	-1.60235	1.37974e-11
ENSG00000166477	LEO1	17499	chr15	52212721	52230221	-	-1.03395	0.000938954
ENSG00000069943	PIGB	5999	chr15	55647846	55653846	+	-0.331449	0.208589
ENSG00000137845	ADAM10	8499	chr15	58878902	58887402	-	0.690041	0.0338314
ENSG00000157483	MYO1E	21999	chr15	59405112	59427112	-	0.58046	0.0172554
ENSG00000174485	DENND4A	9499	chr15	65940883	65950383	-	1.07617	0.0181006
ENSG00000075131	TIPIN	7999	chr15	66620543	66628543	-	-1.99042	4.14815e-12
ENSG00000033800	PIAS1	8999	chr15	68483096	68492096	+	0.969521	9.94392e-05
ENSG00000140463	BBS4	10499	chr15	73030817	73041317	+	1.06526	0.0114962
ENSG00000177082	WDR73	8999	chr15	85176998	85185998	-	0.761298	0.00161476
ENSG00000176700		7499	chr15	85185695	85193195	+	-0.201594	0.419821
ENSG00000140577	CRTC3	5499	chr15	91188577	91194077	+	3.0641	9.94704e-05
ENSG00000103852	TTC23	4499	chr15	99672027	99676527	-	1.98123	0.00240315
ENSG00000103024	NME3	28226	chr16	1792059	1820286	-	-0.639502	0.00255248
ENSG00000196408	NOXO1	5499	chr16	2023417	2028917	-	-1.90216	2.5072e-15
ENSG00000122386	ZNF205	7499	chr16	3170518	3178018	+	4.79461	4.89681e-19
ENSG00000167981	ZNF597	7499	chr16	3478603	3486103	-	2.8633	4.69422e-11
ENSG00000103423	DNAJA3	7999	chr16	4506776	4514776	+	-0.954544	0.000912409
ENSG00000103415	HMOX2	6999	chr16	4560348	4567348	+	-1.00099	0.000386624
ENSG00000168101	NUDT16L1	7499	chr16	4745860	4753360	+	-0.11986	0.782125
ENSG00000118900	UBN1	13999	chr16	4932361	4946361	+	-0.00409673	0.98729
ENSG00000067365	METTL22	5999	chr16	8740081	8746081	+	1.3503	0.00594034
ENSG00000153048	CARHSP1	3999	chr16	8942798	8946798	-	-0.697324	0.00470248
ENSG00000263307		6499	chr16	11989468	11995968	+	-0.546611	0.0697408
ENSG00000103429	BFAR	8499	chr16	14763093	14771593	+	2.48479	2.03871e-15
ENSG00000103550	KNOP1	11499	chr16	19703401	19714901	-	-1.74631	3.91733e-10
ENSG00000140740	UQCRC2	14499	chr16	21994981	22009481	+	5.55932	2.51677e-27
ENSG00000140743	CDR2	23499	chr16	22333756	22357256	-	-1.32998	1.05484e-10
ENSG00000077238	IL4R	5999	chr16	27376099	27382099	+	3.04443	5.29783e-10
ENSG00000077235	GTF3C1	5999	chr16	27464875	27470875	-	5.37093	1.38844e-06
ENSG00000149929	HIRIP3	14999	chr16	29988644	30003644	-	-0.0506729	0.841413
ENSG00000260219		4999	chr16	30367848	30372848	+	-2.16485	3.92473e-22
ENSG00000102870	ZNF629	7499	chr16	30782277	30789777	-	-0.951887	3.96678e-06
ENSG00000089280	FUS	3999	chr16	31203127	31207127	+	-0.290325	0.518686
ENSG00000261359	PYCARD-AS1	13999	chr16	31214773	31228773	+	4.80502	1.2367e-24
ENSG00000166164	BRD7	12999	chr16	50334397	50347397	-	-0.024562	0.944242
ENSG00000260927		8999	chr16	58193037	58202037	+	-1.59716	7.78773e-17
ENSG00000103037	SETD6	8999	chr16	58554431	58563431	+	-1.10687	3.59031e-08
ENSG00000168802	CHTF8	4999	chr16	69146912	69151912	-	0.438215	0.137182
ENSG00000132603	NIP7	14499	chr16	69377014	69391514	+	0.346607	0.16524
ENSG00000223496	EXOSC6	3999	chr16	70280133	70284133	-	-1.2351	0.00135964
ENSG00000168872	DDX19A	5999	chr16	70407286	70413286	+	0.577066	0.0803407
ENSG00000103051	COG4	7999	chr16	70506470	70514470	-	-0.969359	0.00183952
ENSG00000157353	FCSK	5499	chr16	70514177	70519677	+	-0.18084	0.647553
ENSG00000140829	DHX38	4499	chr16	72146811	72151311	+	0.243312	0.682943
ENSG00000103035	PSMD7	6999	chr16	74340186	74347186	+	-0.209067	0.549714
ENSG00000034713	GABARAPL2	3999	chr16	75611779	75615779	+	3.78184	2.09873e-07
ENSG00000260228	CDH13-AS2	7999	chr16	83815571	83823571	-	-1.21947	0.000104762
ENSG00000103168	TAF1C	5499	chr16	84205957	84211457	-	3.67244	6.68643e-08
ENSG00000103248	MTHFSD	5999	chr16	86557781	86563781	-	3.79325	0.0573528
ENSG00000140941	MAP1LC3B	11499	chr16	87438385	87449885	+	-0.287725	0.230563
ENSG00000103257	SLC7A5	15499	chr16	87848128	87863628	-	5.92906	1.40643e-24
ENSG00000103335	PIEZO1	8499	chr16	88773250	88781750	-	-0.141137	0.602615
ENSG00000075399	VPS9D1	6999	chr16	89766541	89773541	-	2.63875	9.39087e-07
ENSG00000158805	ZNF276	14999	chr16	89807311	89822311	+	1.39183	0.000663215
ENSG00000177370	TIMM22	10999	chr17	906911	917911	+	0.42059	0.12325
ENSG00000236618	PITPNA-AS1	10499	chr17	1421390	1431890	+	-0.791974	1.0973e-05
ENSG00000185561	TLCD2	5499	chr17	1605563	1611063	-	0.430592	0.146731
ENSG00000213977	TAX1BP3	26499	chr17	3539695	3566195	-	2.23501	1.19025e-21
ENSG00000074755	ZZEF1	4499	chr17	3903238	3907738	-	4.27868	0.000587295
ENSG00000185722	ANKFY1	10999	chr17	4056200	4067200	-	1.92846	1.54591e-07
ENSG00000132382	MYBBP1A	16499	chr17	4425691	4442191	-	2.14608	5.45772e-11
ENSG00000108528	SLC25A11	11499	chr17	4828924	4840424	-	0.454621	0.142579
ENSG00000262227		3999	chr17	4891741	4895741	+	0.365809	0.467492
ENSG00000029725	RABEP1	3999	chr17	5289129	5293129	+	-1.00493	0.00237209
ENSG00000170222	ADPRM	10499	chr17	10614550	10625050	+	1.06559	0.00170367
ENSG00000065559	MAP2K4	14999	chr17	12047147	12062147	+	5.14726	4.14594e-41
ENSG00000214941	ZSWIM7	11499	chr17	15868373	15879873	-	0.531849	0.164404
ENSG00000108474	PIGL	11499	chr17	16252115	16263615	+	0.838986	0.00814097
ENSG00000172171	TEFM	33999	chr17	29190353	29224353	-	1.57029	6.17978e-09
ENSG00000176208	ATAD5	8999	chr17	29222887	29231887	+	0.460885	0.167397
ENSG00000010244	ZNF207	62033	chr17	30708905	30770939	+	3.84048	3.54358e-58
ENSG00000161326		13999	chr17	35873603	35887603	+	0.231562	0.416626
ENSG00000267542		10999	chr17	35973886	35984886	+	0.0830323	0.790779
ENSG00000174111		5999	chr17	36556019	36562019	+	-0.460936	0.0826786
ENSG00000108306	FBXL20	6999	chr17	37408383	37415383	-	-0.191879	0.567578
ENSG00000266469		4999	chr17	37562486	37567486	+	-0.652857	0.00875593
ENSG00000167258	CDK12	39499	chr17	37721160	37760660	+	3.15041	8.36913e-42
ENSG00000131746	TNS4	20999	chr17	38611079	38632079	-	0.462943	0.0145758
ENSG00000200127		8999	chr17	41140932	41149932	-	0.29846	0.178347
ENSG00000068079	IFI35	10499	chr17	41166473	41176973	+	-0.553685	0.00132521
ENSG00000267002		7999	chr17	41308199	41316199	-	0.00219616	0.996392
ENSG00000188825	LINC00910	53999	chr17	41393212	41447212	-	3.45235	2.72967e-70
ENSG00000168591	TMUB2	4499	chr17	42269099	42273599	+	-2.40301	6.17324e-34
ENSG00000108883	EFTUD2	7499	chr17	42919810	42927310	-	1.29248	0.00532947
ENSG00000004897	CDC27	12499	chr17	45182568	45195068	-	2.14697	9.76244e-07
ENSG00000228782		28499	chr17	45499433	45527933	-	0.934108	1.72803e-05
ENSG00000248278	LOC105371814	12499	chr17	46939721	46952221	-	-0.613568	0.00333409
ENSG00000159210	SNF8	6999	chr17	46999677	47006677	-	-0.953268	6.16066e-08
ENSG00000136504	KAT7	11499	chr17	47906458	47917958	+	0.4702	0.213018
ENSG00000005884	ITGA3	4999	chr17	48167845	48172845	+	0.198919	0.88316
ENSG00000108848	LUC7L3	23999	chr17	48833574	48857574	+	5.3732	3.18771e-35
ENSG00000264364	DYNLL2	5999	chr17	56172897	56178897	+	3.1674	1.66903e-26
ENSG00000108510	MED13	6999	chr17	60012965	60019965	-	3.99258	1.4141e-07
ENSG00000136463	TACO1	7499	chr17	61685725	61693225	+	1.29844	0.00405484
ENSG00000087191	PSMC5	7499	chr17	61909379	61916879	+	-0.749457	0.000219601
ENSG00000258890	CEP95	9999	chr17	62538579	62548579	+	-0.934906	0.000150071
ENSG00000197170	PSMD12	3999	chr17	65330031	65334031	-	4.33523	4.45829e-10
ENSG00000125450	NUP85	8999	chr17	73231853	73240853	+	-0.637881	0.0111443
ENSG00000108469	RECQL5	16499	chr17	73606424	73622924	-	2.67022	7.9158e-16
ENSG00000129673	AANAT	4999	chr17	74466199	74471199	+	-1.43866	1.18779e-08
ENSG00000163597	SNHG16	3999	chr17	74561430	74565430	+	-0.0719385	0.871737
ENSG00000171302	CANT1	8999	chr17	76978798	76987798	-	4.19123	1.126e-22
ENSG00000141564	RPTOR	9999	chr17	78940171	78950171	+	5.15408	1.49409e-11
ENSG00000175866	BAIAP2	7999	chr17	79091232	79099232	+	2.17536	2.63375e-06
ENSG00000224877	NDUFAF8	35499	chr17	79215081	79250581	+	0.404431	0.0619331
ENSG00000183048	SLC25A10	18999	chr17	79688042	79707042	+	3.97742	1.34766e-26
ENSG00000178927	CYBC1	7999	chr17	80392464	80400464	-	-0.180684	0.610438
ENSG00000176845	METRNL	7999	chr17	81052864	81060864	+	6.46991	2.32768e-42
ENSG00000079134	THOC1	6499	chr18	208019	214519	-	-1.95594	3.75737e-24
ENSG00000132199	ENOSF1	6499	chr18	663823	670323	-	0.133876	0.634095
ENSG00000141452	RMC1	5499	chr18	21111746	21117246	+	0.0669998	0.796647
ENSG00000186812	ZNF397	10499	chr18	32847097	32857597	+	4.77287	2.07007e-14
ENSG00000257267	ZNF271P	8499	chr18	32890730	32899230	+	2.02503	7.7339e-13
ENSG00000141428	C18orf21	34999	chr18	33559241	33594241	+	-0.550023	0.00471231
ENSG00000260552	COSMOC	6499	chr18	33753458	33759958	-	-0.198687	0.503316
ENSG00000167220	HDHD2	10499	chr18	44623273	44633773	-	1.85541	1.49597e-07
ENSG00000167216	KATNAL2	4499	chr18	44627658	44632158	+	1.54992	0.000780486
ENSG00000177576	C18orf32	4999	chr18	47003027	47008027	-	0.0997904	0.874016
ENSG00000119541	VPS4B	8499	chr18	61047922	61056422	-	1.19154	0.0260852
ENSG00000057149	SERPINB3	6999	chr18	61315430	61322430	-	-0.823756	0.282923
ENSG00000070423	RNF126	9499	chr19	638025	647525	-	1.31291	0.000716879
ENSG00000182087	TMEM259	6499	chr19	1003146	1009646	-	5.18449	9.9817e-15
ENSG00000099817	POLR2E	33499	chr19	1053093	1086593	-	0.572381	0.0107938
ENSG00000167468	GPX4	19499	chr19	1106787	1126287	+	-2.11335	2.41726e-21
ENSG00000065000	AP3D1	3999	chr19	2096987	2100987	-	1.27748	0.00331215
ENSG00000088256	GNA11	6499	chr19	3124002	3130502	+	0.386503	0.153993
ENSG00000126934	MAP2K2	9499	chr19	4080818	4090318	-	1.36449	0.00106571
ENSG00000125657	TNFSF9	56999	chr19	6535931	6592931	+	5.86103	7.57581e-104
ENSG00000125733	TRIP10	8499	chr19	6751537	6760037	+	-3.17992	3.49043e-65
ENSG00000171466	ZNF562	5499	chr19	9753829	9759329	-	-1.2197	0.000580043
ENSG00000267106	ZNF561-AS1	9999	chr19	9756572	9766572	+	-0.943275	1.11625e-05
ENSG00000130733	YIPF2	11999	chr19	11021443	11033443	-	-1.33415	7.35975e-15
ENSG00000127616	SMARCA4	8999	chr19	11176071	11185071	+	0.443988	0.399169
ENSG00000198551	ZNF627	20499	chr19	11729950	11750450	+	6.13165	5.2072e-31
ENSG00000219665	ZNF433-AS1	7499	chr19	12157090	12164590	+	5.73306	2.70779e-08
ENSG00000173875	ZNF791	22499	chr19	12742735	12765235	+	0.10321	0.556335
ENSG00000095059	DHPS	3999	chr19	12782530	12786530	-	0.104107	0.716467
ENSG00000268189		4499	chr19	15492005	15496505	+	-0.400381	0.427655
ENSG00000053501	USE1	4999	chr19	17330638	17335638	+	1.93311	0.000371696
ENSG00000269439	PGLS-DT	15499	chr19	17584298	17599798	-	2.63359	2.96366e-14
ENSG00000105656	ELL	3999	chr19	18549472	18553472	-	4.60842	2.66936e-31
ENSG00000178093	TSSK6	7499	chr19	19615726	19623226	-	-1.85626	1.79937e-23
ENSG00000167491	GATAD2A	6499	chr19	19619740	19626240	+	2.43721	4.10922e-07
ENSG00000196705	ZNF431	5999	chr19	21373034	21379034	+	0.202933	0.701989
ENSG00000188283	ZNF383	5499	chr19	37734828	37740328	+	0.386065	0.565562
ENSG00000160392	C19orf47	8999	chr19	40816442	40825442	-	0.233785	0.593657
ENSG00000077312	SNRPA	6999	chr19	41271294	41278294	+	5.70773	9.18852e-28
ENSG00000167637	ZNF283	16499	chr19	44353307	44369807	+	0.972741	0.000148673
ENSG00000167380	ZNF226	7499	chr19	44682534	44690034	+	1.99086	0.00102503
ENSG00000142273	CBLC	7999	chr19	45303891	45311891	+	-0.897586	2.11655e-05
ENSG00000104884	ERCC2	11999	chr19	45841094	45853094	-	0.232451	0.392819
ENSG00000177051	FBXO46	13499	chr19	46200386	46213886	-	0.721245	0.00681654
ENSG00000105281	SLC1A5	5999	chr19	47272139	47278139	-	2.90112	5.07155e-08
ENSG00000134815	DHX34	13999	chr19	47885961	47899961	+	2.23263	2.44384e-16
ENSG00000105373	NOP53	3999	chr19	48260315	48264315	+	-0.031846	0.960769
ENSG00000268530	LOC105372430	13499	chr19	48955349	48968849	-	-0.713294	0.000388085
ENSG00000087074	PPP1R15A	8499	chr19	49379314	49387814	+	0.0585835	0.88405
ENSG00000167747	C19orf48P	11018	chr19	51289941	51300960	-	1.86511	7.16383e-08
ENSG00000105568	PPP2R1A	20499	chr19	52730687	52751187	+	1.54186	4.32325e-07
ENSG00000167766	ZNF83	7999	chr19	53089312	53097312	-	4.99341	3.64788e-13
ENSG00000213020	ZNF611	4499	chr19	53201565	53206065	-	-0.521075	0.120371
ENSG00000170949	ZNF160	5499	chr19	53564358	53569858	-	0.889272	0.0733861
ENSG00000160336	ZNF761	4999	chr19	53961515	53966515	+	3.03896	1.0182e-10
ENSG00000226696	LENG8-AS1	5999	chr19	54949990	54955990	-	2.13413	6.88193e-08
ENSG00000063245	EPN1	7499	chr19	56221224	56228724	+	6.07261	5.10272e-27
ENSG00000083844	ZNF264	22499	chr19	57724724	57747224	+	0.923632	1.55109e-05
ENSG00000267871	ZNF460-AS1	14999	chr19	57763587	57778587	-	-0.161454	0.603634
ENSG00000197714	ZNF460	10499	chr19	57804937	57815437	+	0.321014	0.285955
ENSG00000186230	ZNF749	4999	chr19	57956853	57961853	+	-0.559278	0.18794
ENSG00000178935	ZNF552	19499	chr19	58295708	58315208	-	1.81787	3.89216e-14
ENSG00000249471	ZNF324B	8999	chr19	58969200	58978200	+	-0.276217	0.580865
ENSG00000119771	KLHL29	5999	chr2	23931481	23937481	+	-0.416302	0.449461
ENSG00000115211	EIF2B4	4999	chr2	27582218	27587218	-	2.19884	2.64226e-05
ENSG00000152683	SLC30A6	36999	chr2	32449448	32486448	+	1.70886	1.31148e-15
ENSG00000152133	GPATCH11	12499	chr2	37326387	37338887	+	-1.50027	1.20036e-17
ENSG00000003509	NDUFAF7	15999	chr2	37480546	37496546	+	0.0903443	0.777826
ENSG00000068724	TTC7A	6999	chr2	47303276	47310276	+	1.27147	0.0115217
ENSG00000068912	ERLEC1	25499	chr2	54045956	54071456	+	2.03883	4.51583e-13
ENSG00000162994	CLHC1	4999	chr2	55396926	55401926	-	-0.160679	0.749363
ENSG00000115355	CCDC88A	17999	chr2	55496977	55514977	-	1.97615	5.44531e-14
ENSG00000162924	REL	13999	chr2	61158745	61172745	+	0.906724	0.00362405
ENSG00000212978	C2orf74-DT	3999	chr2	61364731	61368731	-	0.842444	0.33511
ENSG00000173209	AHSA2P	8499	chr2	61418338	61426838	+	-0.0358226	0.912006
ENSG00000270820		5499	chr2	61711265	61716765	+	-0.693751	0.0247822
ENSG00000173163	COMMD1	4499	chr2	62374382	62378882	+	0.377071	0.603019
ENSG00000143952	VPS54	11499	chr2	64107779	64119279	-	-1.04624	7.37162e-08
ENSG00000143977	SNRPG	8499	chr2	70499993	70508493	-	-0.614275	0.00342882
ENSG00000163170	BOLA3	5999	chr2	74356524	74362524	-	3.24488	0.000109125
ENSG00000225439	BOLA3-DT	10999	chr2	74377188	74388188	+	-0.719721	1.73174e-05
ENSG00000152291	TGOLN2	14499	chr2	85530646	85545146	-	0.0218552	0.937848
ENSG00000068654	POLR1A	8999	chr2	86238338	86247338	-	3.47556	1.40641e-09
ENSG00000132305	IMMT	13499	chr2	86357554	86371054	-	-0.606171	0.00459564
ENSG00000132300	PTCD3	24999	chr2	86369280	86394280	+	0.280855	0.154058
ENSG00000135956	TMEM127	32999	chr2	96881253	96914253	-	2.54561	5.66984e-28
ENSG00000204685		15499	chr2	96908359	96923859	+	-0.756234	7.08329e-05
ENSG00000135945	REV1	7999	chr2	100008937	100016937	-	-1.34532	3.43972e-12
ENSG00000163162	RNF149	7499	chr2	101880180	101887680	-	-0.595738	0.0126908
ENSG00000158435	CNOT11	12499	chr2	101886778	101899278	+	-1.41354	4.37734e-11
ENSG00000135974	C2orf49	12999	chr2	105965668	105978668	+	-1.24035	2.02198e-08
ENSG00000115091	ACTR3	7499	chr2	114720173	114727673	+	5.1348	0.00470055
ENSG00000226479	TMEM185B	3999	chr2	120974853	120978853	-	-0.366449	0.150742
ENSG00000136731	UGGT1	3999	chr2	128953251	128957251	+	1.51581	0.00146373
ENSG00000136720	HS6ST1	22499	chr2	128971789	128994289	-	5.38113	2.34176e-32
ENSG00000115839	RAB3GAP1	26499	chr2	135933964	135960464	+	1.54302	2.05569e-09
ENSG00000115947	ORC4	7499	chr2	148680467	148687967	-	-0.437122	0.237412
ENSG00000196504	PRPF40A	58999	chr2	153449106	153508106	-	0.461142	0.00652151
ENSG00000157827	FMNL2	11499	chr2	153506348	153517848	+	-1.21905	2.32478e-10
ENSG00000123607	TTC21B	10999	chr2	166702984	166713984	-	2.91766	4.01296e-25
ENSG00000144357	UBR3	29999	chr2	170940641	170970641	+	3.76361	1.61673e-47
ENSG00000115840	SLC25A12	36999	chr2	172603879	172640879	-	1.3027	8.54203e-12
ENSG00000077380	DYNC1I2	24999	chr2	172604930	172629930	+	1.43961	2.62178e-12
ENSG00000115368	WDR75	13499	chr2	190340291	190353791	+	1.33344	0.000347841
ENSG00000128699	ORMDL1	6999	chr2	190628048	190635048	-	1.13248	0.0486448
ENSG00000253559		11499	chr2	190630282	190641782	+	-0.456073	0.0674966
ENSG00000115415	STAT1	35499	chr2	191793583	191829083	-	0.678472	0.00036373
ENSG00000115419	GLS	36999	chr2	191830278	191867278	+	0.149354	0.453145
ENSG00000173559	NABP1	63499	chr2	192561385	192624885	+	2.74513	3.00791e-47
ENSG00000162971	TYW5	5999	chr2	200788697	200794697	-	-0.903615	0.00181734
ENSG00000196290	NIF3L1	18999	chr2	201768655	201787655	+	-1.24738	5.20331e-10
ENSG00000055044	NOP58	4999	chr2	203168389	203173389	+	1.74412	0.00187967
ENSG00000273456		8499	chr2	203231154	203239654	-	4.01866	1.4829e-09
ENSG00000173166	RAPH1	8999	chr2	204250067	204259067	-	2.8162	2.37213e-06
ENSG00000118246	FASTKD2	9499	chr2	207657233	207666733	+	-0.51229	0.0904762
ENSG00000163251	FZD5	7999	chr2	208619309	208627309	-	0.487338	0.0430432
ENSG00000178385	PLEKHM3	6999	chr2	208686026	208693026	-	-0.235906	0.582776
ENSG00000144445	KANSL1L	6499	chr2	210879646	210886146	-	-1.92861	3.8926e-11
ENSG00000127837	AAMP	5999	chr2	219122849	219128849	-	2.55484	9.00977e-06
ENSG00000135912	TTLL4	9999	chr2	219620139	219630139	+	0.312172	0.486208
ENSG00000125875	TBC1D20	18499	chr20	397623	416123	-	-0.550342	0.00593077
ENSG00000101266	CSNK2A1	6499	chr20	452615	459115	-	0.730498	0.0468813
ENSG00000198171	DDRGK1	7999	chr20	3162995	3170995	-	-1.3049	0.000240781
ENSG00000125843	AP5S1	6499	chr20	3805949	3812449	+	0.78409	0.143231
ENSG00000088888	MAVS	10499	chr20	3849280	3859780	+	-1.49032	8.86355e-16
ENSG00000229539		4499	chr20	3864385	3868885	-	0.996309	0.081341
ENSG00000125779	PANK2	14999	chr20	3907605	3922605	+	0.564671	0.0153928
ENSG00000125885	MCM8	6499	chr20	5975852	5982352	+	-0.916097	0.00132872
ENSG00000088766	CRLS1	16499	chr20	6020699	6037199	+	3.89433	1.15417e-42
ENSG00000149346	SLX4IP	17999	chr20	10617477	10635477	+	0.119178	0.608834
ENSG00000089048	ESF1	4499	chr20	13690468	13694968	-	-0.146456	0.728089
ENSG00000173418	NAA20	12499	chr20	20014299	20026799	+	-0.722119	0.00695993
ENSG00000125814	NAPB	6499	chr20	23348658	23355158	-	-0.740219	0.0321167
ENSG00000125812	GZF1	4999	chr20	23353700	23358700	+	0.383562	0.279903
ENSG00000101464	PIGU	5999	chr20	33142345	33148345	-	1.72798	0.0194005
ENSG00000132824	SERINC3	9999	chr20	43114861	43124861	-	-0.797507	0.00105765
ENSG00000124120	TTPAL	14499	chr20	43123244	43137744	+	0.177762	0.343189
ENSG00000101109	STK4	19499	chr20	43708600	43728100	+	2.88736	4.58215e-14
ENSG00000100982	PCIF1	12999	chr20	44576662	44589662	+	-0.3968	0.0918216
ENSG00000124228	DDX27	13999	chr20	47860614	47874614	+	-1.05188	8.37278e-08
ENSG00000101138	CSTF1	10499	chr20	54979518	54990018	+	1.01259	0.0091462
ENSG00000101160	CTSZ	9499	chr20	57560739	57570239	-	-1.31226	1.01079e-09
ENSG00000124172	ATP5F1E	7499	chr20	57593021	57600521	-	-0.0648273	0.893516
ENSG00000156253	RWDD2B	6999	chr21	30369704	30376704	-	1.21974	0.0314629
ENSG00000142168	SOD1	8999	chr21	33041244	33050244	+	-0.453878	0.0422554
ENSG00000142166	IFNAR1	7999	chr21	34732168	34740168	+	0.936949	0.0975029
ENSG00000159131	GART	5999	chr21	34870237	34876237	-	0.51245	0.101884
ENSG00000159147	DONSON	14499	chr21	34917347	34931847	-	-0.660812	3.13724e-05
ENSG00000236830	CBR3-AS1	4999	chr21	37499064	37504064	-	0.792491	0.10493
ENSG00000273210		4499	chr21	38733278	38737778	-	2.4046	0.0209039
ENSG00000160193	WDR4	39553	chr21	44223649	44263203	-	1.78563	1.59709e-09
ENSG00000160226	CFAP410	7499	chr21	45741326	45748826	-	-0.560607	0.0301921
ENSG00000099968	BCL2L13	5999	chr22	18213388	18219388	+	-0.442561	0.158643
ENSG00000185065		3999	chr22	19437628	19441628	+	0.358037	0.210879
ENSG00000128191	DGCR8	3999	chr22	20099400	20103400	+	-1.48072	1.47616e-09
ENSG00000184436	THAP7	9499	chr22	21343892	21353392	-	-2.26246	4.62113e-23
ENSG00000100104	SRRD	9499	chr22	26890624	26900124	+	-0.312172	0.230656
ENSG00000182541	LIMK2	11999	chr22	31676066	31688066	+	3.11587	1.03897e-20
ENSG00000100220	RTCB	5499	chr22	32778068	32783568	-	2.83684	4.05324e-12
ENSG00000100348	TXN2	13999	chr22	36849082	36863082	-	5.85535	2.35563e-18
ENSG00000213923	CSNK1E	17499	chr22	38669196	38686696	-	2.30958	2.0217e-19
ENSG00000196588	MRTFA	13499	chr22	40792784	40806284	-	0.0522594	0.844148
ENSG00000100413	POLR3H	23499	chr22	41898307	41921807	-	0.257165	0.213656
ENSG00000100412	ACO2	6499	chr22	41924993	41931493	+	-1.51788	1.03483e-09
ENSG00000270022		4499	chr22	43011913	43016413	+	-0.952246	1.86706e-06
ENSG00000182858	ALG12	19999	chr22	50273876	50293876	-	-0.840327	7.55153e-06
ENSG00000100426	ZBED4	6499	chr22	50283726	50290226	+	0.898784	0.0360694
ENSG00000073169	SELENOO	13499	chr22	50656045	50669545	+	0.21977	0.415654
ENSG00000100241	SBF1	10499	chr22	50872928	50883428	-	0.289533	0.220178
ENSG00000100239	PPP6R2	5999	chr22	50883514	50889514	+	-0.532769	0.0115179
ENSG00000113851	CRBN	16499	chr3	3174175	3190675	-	-0.412005	0.150821
ENSG00000134108	ARL8B	6499	chr3	5222596	5229096	+	0.0617721	0.908398
ENSG00000197548	ATG7	47499	chr3	11599139	11646639	+	-0.122922	0.594095
ENSG00000132155	RAF1	7499	chr3	12617599	12625099	-	-1.00152	0.000317709
ENSG00000075975	MKRN2	20999	chr3	12625212	12646212	+	-0.519302	0.00650125
ENSG00000131368	MRPS25	6499	chr3	15077466	15083966	-	0.112945	0.815507
ENSG00000170142	UBE2E1	20999	chr3	23932807	23953807	+	-0.426275	0.107393
ENSG00000076242	MLH1	7499	chr3	37107380	37114880	+	0.590972	0.168092
ENSG00000168028	RPSA	4499	chr3	39454033	39458533	+	-0.0266238	0.971413
ENSG00000188846	RPL14	7999	chr3	40503861	40511861	+	1.15613	0.000172434
ENSG00000169981	ZNF35	12572	chr3	44702283	44714856	+	0.718998	0.0177578
ENSG00000076201	PTPN23	18999	chr3	47454931	47473931	+	-0.278226	0.16524
ENSG00000173473	SMARCC1	6499	chr3	47620261	47626761	-	3.84125	7.83191e-11
ENSG00000047849	MAP4	6499	chr3	47885681	47892181	-	-0.856959	1.03365e-05
ENSG00000132153	DHX30	5499	chr3	47891685	47897185	+	-0.983952	2.02261e-08
ENSG00000178149	DALRD3	12999	chr3	49039920	49052920	-	-0.806211	3.62834e-05
ENSG00000164062	APEH	3999	chr3	49721396	49725396	+	0.291625	0.675724
ENSG00000180376	CCDC66	20499	chr3	56655846	56676346	+	-0.582167	0.0100318
ENSG00000163684	RPP14	6499	chr3	58310422	58316922	+	3.63582	6.34983e-09
ENSG00000168291	PDHB	9999	chr3	58403356	58413356	-	-0.706729	0.009954
ENSG00000244513		7499	chr3	69105773	69113273	+	-0.67304	0.0374428
ENSG00000178700	DHFR2	8999	chr3	93757679	93766679	-	1.41787	0.00128956
ENSG00000154174	TOMM70	9499	chr3	100072774	100082274	-	-0.482941	0.0650539
ENSG00000114021	NIT2	18999	chr3	100075710	100094710	+	-0.883977	7.35835e-06
ENSG00000272758	WDR5B-DT	11499	chr3	122162027	122173527	+	0.0748172	0.845076
ENSG00000138463	SLC49A4	5499	chr3	122599986	122605486	+	1.44161	0.0241703
ENSG00000177646	ACAD9	24999	chr3	128634910	128659910	+	2.54933	2.36369e-31
ENSG00000169714	CNBP	5499	chr3	128882826	128888326	-	-0.77263	0.0286339
ENSG00000251474		8999	chr3	129092764	129101764	-	2.62564	5.82684e-09
ENSG00000174579	MSL2	7999	chr3	135859763	135867763	-	-1.30842	0.000522163
ENSG00000114125	RNF7	9499	chr3	141466402	141475902	+	1.01068	0.0311745
ENSG00000188313	PLSCR1	21999	chr3	146210966	146232966	-	1.55456	1.01624e-10
ENSG00000181467	RAP2B	10499	chr3	152886265	152896765	+	0.516237	0.223185
ENSG00000186432	KPNA4	8999	chr3	160203782	160212782	-	2.5997	2.08128e-14
ENSG00000008952	SEC62	9499	chr3	169716161	169725661	+	4.49478	1.84844e-09
ENSG00000075420	FNDC3B	16999	chr3	172119455	172136455	+	2.94544	3.50417e-16
ENSG00000205981	DNAJC19	15999	chr3	180685496	180701496	-	-0.48781	0.0302331
ENSG00000058063	ATP11B	11999	chr3	182639423	182651423	+	0.709046	0.0637683
ENSG00000073803	MAP3K13	7999	chr3	185206885	185214885	+	-1.46084	8.74322e-11
ENSG00000114503	NCBP2	32499	chr3	196629772	196662272	-	0.183591	0.342783
ENSG00000214135		4499	chr3	197300583	197305083	-	0.570889	0.37112
ENSG00000114473	IQCG	14999	chr3	197600945	197615945	-	-0.483153	0.0234328
ENSG00000127419	TMEM175	10999	chr4	952444	963444	+	-0.70251	0.00887298
ENSG00000168924	LETM1	10999	chr4	1802205	1813205	-	2.5387	2.25445e-19
ENSG00000168884	TNIP2	25999	chr4	2717374	2743374	-	-0.505196	0.0256846
ENSG00000087274	ADD1	4499	chr4	2931803	2936303	+	-0.833218	1.46369e-06
ENSG00000109519	GRPEL1	11499	chr4	7049132	7060632	-	0.824528	9.6214e-05
ENSG00000087008	ACOX3	11499	chr4	8356508	8368008	-	2.19834	1.14956e-12
ENSG00000118579	MED28	9999	chr4	17635728	17645728	+	1.88576	1.27648e-06
ENSG00000163257	DCAF16	7499	chr4	17794777	17802277	-	3.53203	1.49136e-17
ENSG00000109606	DHX15	10499	chr4	24508563	24519063	-	0.156833	0.717502
ENSG00000169299	PGM2	31499	chr4	37864558	37896058	+	0.628088	0.00722689
ENSG00000078140	UBE2K	17499	chr4	39784412	39801912	+	2.36783	1.76239e-07
ENSG00000226950	DANCR	5499	chr4	53586518	53592018	+	2.61247	8.92825e-20
ENSG00000250220		6499	chr4	74183670	74190170	+	1.95043	0.00269915
ENSG00000172493	AFF1	25499	chr4	88062206	88087706	+	0.946834	1.41612e-05
ENSG00000109270	LAMTOR3	20499	chr4	100778992	100799492	-	2.82739	4.24006e-18
ENSG00000070190	DAPP1	14499	chr4	100791311	100805811	+	-0.330662	0.216164
ENSG00000109332	UBE2D3	19499	chr4	103696039	103715539	-	2.74554	3.65394e-21
ENSG00000246560		7499	chr4	103765232	103772732	+	2.94112	2.65233e-11
ENSG00000109475	RPL34	19999	chr4	109551568	109571568	+	4.45481	2.51158e-20
ENSG00000123739	PLA2G12A	5999	chr4	110625144	110631144	-	1.86583	0.00037437
ENSG00000145386	CCNA2	9999	chr4	122727598	122737598	-	-1.47511	3.7374e-09
ENSG00000151014	NOCT	9499	chr4	139966906	139976406	+	0.186708	0.529786
ENSG00000170185	USP38	12999	chr4	144144983	144157983	+	1.89358	3.15433e-14
ENSG00000164167	LSM6	6999	chr4	147121152	147128152	+	2.40138	0.00014781
ENSG00000164169	PRMT9	7999	chr4	148550935	148558935	-	-0.850286	9.90679e-05
ENSG00000059691	GATB	8999	chr4	152582655	152591655	-	0.515426	0.0528718
ENSG00000171497	PPID	19499	chr4	159610785	159630285	-	1.07685	6.77313e-05
ENSG00000145439	CBR4	7999	chr4	169776920	169784920	-	3.34649	0.000217166
ENSG00000221990		8499	chr5	433144	441644	-	3.34929	7.65349e-08
ENSG00000188242	SLC9A3-OT1	12999	chr5	453238	466238	-	-0.0185204	0.956906
ENSG00000171421	MRPL36	12999	chr5	1785499	1798499	-	5.79074	3.47792e-20
ENSG00000154124	OTULIN	17999	chr5	14699820	14717820	+	0.27284	0.151185
ENSG00000197603	CPLANE1	63999	chr5	37042329	37106329	-	-0.249111	0.177159
ENSG00000164327	RICTOR	5999	chr5	38932020	38938020	-	-0.864639	2.9655e-07
ENSG00000145592	RPL37	17499	chr5	40807863	40825363	-	4.22622	4.83279e-22
ENSG00000164172	MOCS2	13162	chr5	52378345	52391508	-	-0.936999	2.20742e-08
ENSG00000039123	MTREX	85999	chr5	54721409	54807409	+	2.091	1.32761e-32
ENSG00000188725	SMIM15	9499	chr5	60444035	60453535	-	-0.317429	0.30025
ENSG00000164182	NDUFAF2	8999	chr5	60448853	60457853	+	-1.29131	1.07265e-07
ENSG00000113593	PPWD1	4999	chr5	64883376	64888376	+	0.671431	0.328657
ENSG00000083312	TNPO1	10999	chr5	72212560	72223560	+	4.9755	2.72662e-18
ENSG00000152409	JMY	13499	chr5	78623038	78636538	+	4.8895	1.34672e-17
ENSG00000039319	ZFYVE16	8499	chr5	79775169	79783669	+	0.435434	0.214555
ENSG00000151422	FER	11999	chr5	108532542	108544542	+	3.35978	1.93987e-13
ENSG00000172795	DCP2	7499	chr5	112356667	112364167	+	-2.96127	5.89279e-55
ENSG00000164219	PGGT1B	26999	chr5	114519526	114546526	-	0.573357	0.0134228
ENSG00000145779	TNFAIP8	8999	chr5	118735383	118744383	+	4.02626	5.62657e-07
ENSG00000245937	SLC12A2-DT	9499	chr5	127266617	127276117	-	0.273408	0.602115
ENSG00000158987	RAPGEF6	10999	chr5	130748613	130759613	-	1.59859	0.00162461
ENSG00000197208	SLC22A4	6999	chr5	131679899	131686899	+	-1.27247	0.00010919
ENSG00000125347	IRF1	17999	chr5	131799300	131817300	-	1.27841	7.73948e-07
ENSG00000237190	CDKN2AIPNL	28999	chr5	133708777	133737777	-	-0.299198	0.18012
ENSG00000181904	C5orf24	13999	chr5	134195427	134209427	+	5.26053	5.49937e-16
ENSG00000112984	KIF20A	5999	chr5	137523404	137529404	+	-0.724501	0.00462468
ENSG00000113013	HSPA9	7499	chr5	137883070	137890570	-	0.710472	0.0466792
ENSG00000185129	PURA	8999	chr5	139496321	139505321	+	-1.14302	1.30062e-05
ENSG00000228737		9999	chr5	141006048	141016048	+	-0.697507	0.00519261
ENSG00000081791	DELE1	6499	chr5	141321612	141328112	+	-0.15553	0.75998
ENSG00000113712	CSNK1A1	59499	chr5	148812259	148871759	-	3.99092	5.08199e-72
ENSG00000164296	TIGD6	4499	chr5	149368180	149372680	-	2.18256	0.00364986
ENSG00000132912	DCTN4	6999	chr5	150081001	150088001	-	-0.0383596	0.864848
ENSG00000164574	GALNT10	23499	chr5	153800544	153824044	+	2.09683	1.51585e-15
ENSG00000082516	GEMIN5	27999	chr5	154238975	154266975	-	-0.262032	0.206486
ENSG00000170234	PWWP2A	17999	chr5	159470807	159488807	-	0.0506644	0.879786
ENSG00000113643	RARS1	15499	chr5	167946304	167961804	+	1.40995	4.67994e-08
ENSG00000120137	PANK3	5499	chr5	167969999	167975499	-	-0.249676	0.697961
ENSG00000204758	RPL26L1-AS1	4499	chr5	172377288	172381788	-	-0.890892	5.21916e-09
ENSG00000169228	RAB24	7999	chr5	176720198	176728198	-	-1.80033	4.23616e-22
ENSG00000196923	PDLIM7	16999	chr5	176893394	176910394	-	2.62593	1.31191e-29
ENSG00000244945	RUFY1-AS1	27499	chr5	178995404	179022904	-	1.65529	8.09535e-17
ENSG00000161013	MGAT4B	29999	chr5	179194596	179224596	-	0.139555	0.470045
ENSG00000113300	CNOT6	3999	chr5	180005405	180009405	+	1.85019	0.0145758
ENSG00000196670	ZFP62	4499	chr5	180270110	180274610	-	1.04767	0.0484834
ENSG00000183718	TRIM52	5999	chr5	180675416	180681416	-	0.448049	0.251128
ENSG00000271361		7999	chr6	3015375	3023375	-	0.626016	0.0219244
ENSG00000168566	SNRNP48	8999	chr6	7612200	7621200	+	3.28246	1.17386e-09
ENSG00000124532	MRS2	8499	chr6	24425810	24434310	+	-0.221292	0.633913
ENSG00000180573	H2AC6	8499	chr6	26139344	26147844	+	0.65707	0.15311
ENSG00000158373	H2BC5	11999	chr6	26171577	26183577	+	3.6912	3.94354e-24
ENSG00000197153	H3C12	5999	chr6	27852092	27858092	-	4.98019	1.72447e-08
ENSG00000189298	ZKSCAN3	5499	chr6	28336947	28342447	+	3.1342	1.24087e-05
ENSG00000137288	UQCC2	18999	chr6	33643069	33662069	-	-0.801152	0.000102039
ENSG00000064995	TAF11	14499	chr6	34831054	34845554	-	0.0814417	0.793876
ENSG00000112576	CCND3	7999	chr6	41894670	41902670	-	-1.05556	6.1479e-06
ENSG00000112578	BYSL	4999	chr6	41900784	41905784	+	-1.68878	2.16561e-16
ENSG00000137413	TAF8	20499	chr6	42055199	42075699	+	-2.0753	4.44846e-24
ENSG00000048544	MRPS10	25499	chr6	42149038	42174538	-	1.52259	2.3168e-10
ENSG00000124587	PEX6	6999	chr6	42924607	42931607	-	4.27022	4.45477e-15
ENSG00000172432	GTPBP2	4999	chr6	43568052	43573052	-	2.68431	7.83405e-08
ENSG00000096080	MRPS18A	9499	chr6	43629539	43639039	-	2.89473	1.44821e-12
ENSG00000112210	RAB23	10999	chr6	57042606	57053606	-	-2.86415	8.15616e-42
ENSG00000112208	BAG2	12499	chr6	57054631	57067131	+	-0.14294	0.726058
ENSG00000266680		5499	chr6	64275409	64280909	-	3.73754	7.82731e-21
ENSG00000146247	PHIP	4999	chr6	79640583	79645583	-	-1.49358	0.000249142
ENSG00000146278	PNRC1	26079	chr6	89794879	89820959	+	-0.191333	0.44234
ENSG00000135341	MAP3K7	32999	chr6	91190291	91223291	-	4.15559	2.60854e-40
ENSG00000228506		10999	chr6	99879249	99890249	+	-0.649415	0.0251983
ENSG00000112237	CCNC	20499	chr6	99969755	99990255	-	0.870825	0.00251361
ENSG00000197498	RPF2	13499	chr6	111349466	111362966	+	2.55824	1.04735e-08
ENSG00000189241	TSPYL1	6499	chr6	116591240	116597740	-	0.517111	0.188244
ENSG00000153975	ZUP1	12499	chr6	116944280	116956780	-	2.31003	8.05912e-08
ENSG00000093144	ECHDC1	9999	chr6	127599854	127609854	-	0.15978	0.575222
ENSG00000118518	RNF146	28999	chr6	127609712	127638712	+	-0.157453	0.47472
ENSG00000112282	MED23	5999	chr6	131889105	131895105	-	0.427162	0.44118
ENSG00000120438	TCP1	8999	chr6	160190529	160199529	-	-0.0782097	0.84037
ENSG00000185127	C6orf120	4999	chr6	170106401	170111401	+	-1.04195	0.00204914
ENSG00000071994	PDCD2	9499	chr6	170874882	170884382	-	-0.198738	0.489387
ENSG00000178381	ZFAND2A	4499	chr7	1187206	1191706	-	1.52006	0.00171239
ENSG00000075618	FSCN1	17999	chr7	5646286	5664286	+	0.164173	0.596264
ENSG00000106346	USP42	6499	chr7	6201195	6207695	+	-1.60181	1.73474e-10
ENSG00000228649	SNHG26	19999	chr7	22901021	22921021	+	1.0168	2.7635e-06
ENSG00000172115	CYCS	14999	chr7	25144709	25159709	-	-0.0746292	0.815584
ENSG00000122566	HNRNPA2B1	14499	chr7	26215046	26229546	-	2.94997	3.96765e-50
ENSG00000065883	CDK13	37808	chr7	40136733	40174542	+	1.22607	1.67398e-06
ENSG00000214783	POLR2J4	7999	chr7	43972493	43980493	-	1.89419	0.000145346
ENSG00000078967	UBE2D4	5999	chr7	43995735	44001735	+	1.54252	0.000486756
ENSG00000122515	ZMIZ2	5999	chr7	44809477	44815477	+	0.692534	0.0329079
ENSG00000129103	SUMF2	19499	chr7	56148363	56167863	+	0.561445	0.0289776
ENSG00000106153	CHCHD2	8499	chr7	56160761	56169261	-	0.412002	0.215
ENSG00000241258	CRCP	13499	chr7	65619555	65633055	+	-0.846943	0.00196094
ENSG00000237310	LINC03011	15999	chr7	65960461	65976461	+	2.58624	2.32041e-12
ENSG00000230583		17499	chr7	66257479	66274979	-	0.231852	0.295996
ENSG00000106638	TBL2	4499	chr7	72978761	72983261	-	0.784045	0.198555
ENSG00000189077	TMEM120A	16999	chr7	75599154	75616154	-	0.590638	0.00364342
ENSG00000135164	DMTF1	4499	chr7	86825653	86830153	+	0.0503889	0.917188
ENSG00000127993	RBM48	5499	chr7	92167319	92172819	+	1.82996	0.0154188
ENSG00000221909	FAM200A	15999	chr7	99127930	99143930	-	1.48373	3.15945e-08
ENSG00000166529	ZSCAN21	8499	chr7	99662661	99671161	+	-0.485561	0.0723945
ENSG00000240211		21499	chr7	100036127	100057627	+	4.5374	1.03804e-38
ENSG00000172354	GNB2	14999	chr7	100276797	100291797	+	-1.68148	2.56728e-16
ENSG00000176125	UFSP1	7999	chr7	100478345	100486345	-	-1.57136	2.54099e-15
ENSG00000160993	ALKBH4	9999	chr7	102086684	102096684	-	2.32962	2.68959e-08
ENSG00000170632	ARMC10	16499	chr7	102740205	102756705	+	0.427016	0.0944998
ENSG00000228393		23499	chr7	104567261	104590761	-	7.10394	6.52397e-38
ENSG00000005483	KMT2E	4999	chr7	104754808	104759808	+	-0.850751	0.0303986
ENSG00000091140	DLD	9999	chr7	107572175	107582175	+	0.23368	0.174501
ENSG00000198839	ZNF277	13499	chr7	111983151	111996651	+	0.814559	0.0152913
ENSG00000128534	LSM8	11499	chr7	117832878	117844378	+	0.741101	0.031684
ENSG00000197157	SND1	33999	chr7	127732661	127766661	+	3.32098	3.32548e-36
ENSG00000064419	TNPO3	12499	chr7	128582447	128594947	-	-0.723431	0.00132377
ENSG00000260231	KDM7A-DT	5999	chr7	139879440	139885440	+	3.74815	2.72842e-07
ENSG00000240889	NDUFB2-AS1	5999	chr7	140389135	140395135	-	-0.483858	0.300827
ENSG00000006530	AGK	14999	chr7	141355044	141370044	+	-0.283194	0.32099
ENSG00000133624		5499	chr7	149238744	149244244	-	-0.300602	0.392819
ENSG00000013374	NUB1	9999	chr7	151075535	151085535	+	4.77981	1.91997e-16
ENSG00000009335	UBE3C	29499	chr7	157062066	157091566	+	3.62972	5.2482e-29
ENSG00000126870	DYNC2I1	5499	chr7	158749438	158754938	+	3.5399	5.57285e-09
ENSG00000155975	VPS37A	18999	chr8	17159936	17178936	+	1.58352	1.35522e-07
ENSG00000168495	POLR3D	5499	chr8	22112113	22117613	+	0.75346	0.0649945
ENSG00000168575	SLC20A2	8499	chr8	42265492	42273992	-	3.49429	9.17867e-09
ENSG00000164751	PEX2	4999	chr8	77887493	77892493	-	0.887712	0.215532
ENSG00000133731	IMPA1	9499	chr8	82560695	82570195	-	0.885596	0.0287197
ENSG00000183808	RBM12B	16999	chr8	94724583	94741583	-	1.24455	6.45525e-08
ENSG00000186106	ANKRD46	8499	chr8	101513479	101521979	-	4.59253	3.52537e-11
ENSG00000120963	ZNF706	11499	chr8	102178605	102190105	-	2.41502	3.40005e-24
ENSG00000104412	EMC2	4499	chr8	109499145	109503645	+	-1.42981	0.0023713
ENSG00000164758	MED30	8499	chr8	118552501	118561001	+	5.95729	7.80205e-09
ENSG00000129292	PHF20L1	7499	chr8	133861052	133868552	+	2.03706	4.34316e-06
ENSG00000104524	PYCR3	3999	chr8	144682082	144686082	-	-1.4737	0.000182898
ENSG00000183309	ZNF623	15499	chr8	144735900	144751400	+	2.13781	1.15112e-15
ENSG00000180921	FAM83H	10186	chr8	144795915	144806102	-	1.64388	7.55674e-09
ENSG00000227184		14999	chr8	144924496	144939496	-	3.81972	1.17811e-92
ENSG00000197858	GPAA1	8499	chr8	145141119	145149619	+	2.7792	8.85239e-16
ENSG00000182307	C8orf33	17499	chr8	146281416	146298916	+	2.41079	3.05031e-14
ENSG00000107201	RIGI	25999	chr9	32429299	32455299	-	0.208326	0.381985
ENSG00000122729	ACO1	8499	chr9	32454767	32463267	+	-0.120441	0.727711
ENSG00000086061	DNAJA1	22999	chr9	33039905	33062905	+	-0.148522	0.479228
ENSG00000137073	UBAP2	33083	chr9	33888606	33921690	-	-1.00499	2.4605e-05
ENSG00000107175	CREB3	7999	chr9	35737001	35745001	+	-1.22473	1.06452e-08
ENSG00000137054	POLR1E	4999	chr9	37503694	37508694	+	0.150365	0.641169
ENSG00000122741	DCAF10	17999	chr9	37867663	37885663	+	0.702801	0.00317865
ENSG00000107372	ZFAND5	18999	chr9	74947340	74966340	-	3.71872	1.51808e-21
ENSG00000135040	NAA35	18999	chr9	88637213	88656213	+	-0.555121	0.00172068
ENSG00000127080	IPPK	19499	chr9	95355965	95375465	-	2.08668	1.22899e-08
ENSG00000188312	CENPP	10499	chr9	95382815	95393315	+	0.651447	0.148533
ENSG00000185963	BICD2	10999	chr9	95462644	95473644	-	1.04528	0.0177384
ENSG00000127081	ZNF484	7499	chr9	95600373	95607873	-	-0.0782241	0.855902
ENSG00000188938	FAM120AOS	18161	chr9	96190613	96208775	-	1.87277	1.49861e-16
ENSG00000048828	FAM120A	7999	chr9	96328397	96336397	+	3.16649	2.25574e-08
ENSG00000136936	XPA	10999	chr9	100426190	100437190	-	-1.03061	8.74281e-05
ENSG00000136937	NCBP1	20499	chr9	100436030	100456530	+	1.07534	3.67348e-06
ENSG00000095380	NANS	5999	chr9	100845357	100851357	+	-2.36092	1.58047e-23
ENSG00000136874	STX17	17999	chr9	102732618	102750618	+	-0.632045	0.00306086
ENSG00000119509	INVS	20499	chr9	103063282	103083782	+	-0.580711	0.0104179
ENSG00000119318	RAD23B	25499	chr9	110094475	110119975	+	3.35649	7.02862e-31
ENSG00000119471	HSDL2	4499	chr9	115234690	115239190	+	-0.32443	0.640997
ENSG00000119333	DYNC2I2	16499	chr9	131379439	131395939	-	0.418594	0.0404802
ENSG00000095319	NUP188	5499	chr9	131769375	131774875	+	-0.814384	0.00022193
ENSG00000136827	TOR1A	7499	chr9	132567722	132575222	-	0.0584415	0.814075
ENSG00000136816	TOR1B	5499	chr9	132573560	132579060	+	-0.817896	9.36037e-05
ENSG00000130713	EXOSC2	5999	chr9	133580248	133586248	+	-1.22943	8.97189e-05
ENSG00000148291	SURF2	13999	chr9	136228045	136242045	+	0.051136	0.765215
ENSG00000238058		10499	chr9	138805359	138815859	+	1.18191	0.0109511
ENSG00000233016	SNHG7	6499	chr9	139609317	139615817	-	2.67447	9.69002e-30
ENSG00000177239	MAN1B1	10999	chr9	140003635	140014635	+	-0.565626	0.00178479
ENSG00000203993	ARRDC1-AS1	9999	chr9	140499783	140509783	-	-0.356388	0.0737286
ENSG00000205664		6999	chrX	3728568	3735568	-	-0.416164	0.148149
ENSG00000196459	TRAPPC2	7499	chrX	13722862	13730362	-	-1.34361	1.68229e-07
ENSG00000123595	RAB9A	18499	chrX	13728625	13747125	+	0.0210913	0.951693
ENSG00000130741	EIF2S3	8499	chrX	24096088	24104588	+	-0.84628	0.000123428
ENSG00000234230	ZFX-AS1	10499	chrX	24153841	24164341	-	5.94437	5.07063e-16
ENSG00000065923	SLC9A7	18499	chrX	46446252	46464752	-	0.784959	0.00471231
ENSG00000147123	NDUFB11	5499	chrX	46996114	47001614	-	3.03812	3.08648e-05
ENSG00000126767	ELK1	9499	chrX	47485419	47494919	-	0.930265	0.0262807
ENSG00000126012	KDM5C	26499	chrX	53194002	53220502	-	1.17349	1.29634e-05
ENSG00000158526	TSR2	11999	chrX	54471920	54483920	+	-1.74416	8.56921e-15
ENSG00000130119	GNL3L	6499	chrX	54587504	54594004	+	-2.23355	2.4446e-16
ENSG00000187325	TAF9B	12499	chrX	77372744	77385244	-	-0.990691	1.86738e-07
ENSG00000175556	LONRF3	5499	chrX	118152318	118157818	+	0.0561787	0.8502
ENSG00000125351	UPF3B	27999	chrX	118939984	118967984	-	1.67916	3.52959e-09
ENSG00000130827	PLXNA3	6999	chrX	153701989	153708989	+	0.113684	0.655537

## Sheet: DMSO_DoGs
Gene ID	Gene Name	Length	Chromosome	start	end	strand	log2FoldChange	p-value adj
ENSG00000160049	DFFA	12999	chr1	10503578	10516578	-	0.945412	0.00536019
ENSG00000053371	AKR7A2	10999	chr1	19619458	19630458	-	0.469053	0.0599536
ENSG00000004487	KDM1A	10999	chr1	23410182	23421182	+	-0.604583	0.00613524
ENSG00000188672	RHCE	3999	chr1	25684739	25688739	-	-0.842402	9.2852e-05
ENSG00000180198	RCC1	13499	chr1	28865812	28879312	+	3.51843	1.18017e-69
ENSG00000134684	YARS1	7999	chr1	33232839	33240839	-	-2.8521	1.36887e-39
ENSG00000185090	MANEAL	5499	chr1	38266809	38272309	+	-1.35703	1.05969e-09
ENSG00000197982	C1orf122	8999	chr1	38275126	38284126	+	0.276557	0.275255
ENSG00000116985	BMP8B	4999	chr1	40217853	40222853	-	-0.58507	0.0849244
ENSG00000117419	ERI3	7999	chr1	44678741	44686741	-	-1.46778	0.000124192
ENSG00000178028	DMAP1	8999	chr1	44686353	44695353	+	-0.996366	3.23761e-06
ENSG00000157077	ZFYVE9	6499	chr1	52812358	52818858	+	-0.665728	0.0186655
ENSG00000226754	MAGOH-DT	4999	chr1	53708455	53713455	+	-2.16732	7.81541e-22
ENSG00000116641	DOCK7	6499	chr1	62913898	62920398	-	-1.96166	7.80241e-12
ENSG00000162607	USP1	7499	chr1	62917475	62924975	+	-1.33627	0.00255248
ENSG00000162695	SLC30A7	6499	chr1	101447309	101453809	+	-0.324031	0.536507
ENSG00000143393	PI4KB	9499	chr1	151254772	151264272	-	-0.63518	0.00551631
ENSG00000143373	ZNF687	8999	chr1	151264656	151273656	+	-0.95055	1.43578e-05
ENSG00000159445	THEM4	8499	chr1	151837559	151846059	-	-0.114838	0.689452
ENSG00000188643	S100A16	5999	chr1	153573361	153579361	-	-2.11896	0.0239597
ENSG00000143553	SNAPIN	9499	chr1	153634306	153643806	+	-0.793628	1.05072e-05
ENSG00000225855	RUSC1-AS1	13499	chr1	155273153	155286653	-	0.194428	0.396224
ENSG00000143319	ISG20L2	22678	chr1	156669003	156691682	-	0.509295	0.0200408
ENSG00000132716	DCAF8	6499	chr1	160179004	160185504	-	-1.34829	3.32795e-15
ENSG00000162734	PEA15	7999	chr1	160185166	160193166	+	-0.477346	0.00816133
ENSG00000143252	SDHC	4499	chr1	161332984	161337484	+	0.0567155	0.825283
ENSG00000152382	TADA1	10499	chr1	166815246	166825746	-	-3.05388	6.59394e-77
ENSG00000143157	POGK	11999	chr1	166825581	166837581	+	-1.65502	4.55654e-10
ENSG00000116747	RO60	6499	chr1	193060907	193067407	+	-1.09369	0.00021957
ENSG00000158615	PPP1R15B	25499	chr1	204347014	204372514	-	2.54845	3.25333e-31
ENSG00000162757	C1orf74	5999	chr1	209949660	209955660	-	-0.96169	0.00148424
ENSG00000067704	IARS2	19999	chr1	220321380	220341380	+	-1.09396	2.3507e-08
ENSG00000186063	AIDA	26145	chr1	222815208	222841354	-	-0.634513	0.000361502
ENSG00000143514	TP53BP2	11499	chr1	223956100	223967600	-	-0.987261	3.35243e-09
ENSG00000143819	EPHX1	23999	chr1	226033260	226057260	+	-1.2947	1.08094e-06
ENSG00000168159	RNF187	4499	chr1	228683467	228687967	+	-2.16706	2.5804e-16
ENSG00000173726	TOMM20	24648	chr1	235248001	235272650	-	1.99962	6.60956e-19
ENSG00000054282	SDCCAG8	5499	chr1	243663394	243668894	+	-0.972831	2.25812e-05
ENSG00000108021	TASOR2	11999	chr10	5805703	5817703	+	-0.682039	6.77313e-05
ENSG00000065665	SEC61A2	5499	chr10	12211960	12217460	+	-0.245426	0.542651
ENSG00000152455	SUV39H2	33499	chr10	14946314	14979814	+	-0.142629	0.594095
ENSG00000138297		7999	chr10	51584079	51592079	-	-0.477453	0.00693962
ENSG00000138293		5499	chr10	51590734	51596234	+	-1.23087	1.00205e-07
ENSG00000204130	RUFY2	7999	chr10	70092863	70100863	-	-0.00069087	0.997746
ENSG00000272916	NDST2	21499	chr10	75534771	75556271	-	-0.184217	0.36945
ENSG00000165644	COMTD1	8999	chr10	76984726	76993726	-	-1.25368	1.90076e-07
ENSG00000171307	ZDHHC16	20999	chr10	99217127	99238127	+	-0.579644	0.00631931
ENSG00000119986	AVPI1	39499	chr10	99397680	99437180	-	-0.435845	0.0151833
ENSG00000014919	COX15	9999	chr10	101461600	101471600	-	-0.284786	0.329602
ENSG00000171206	TRIM8	4999	chr10	104418164	104423164	+	0.505895	0.261016
ENSG00000183605	SFXN4	4999	chr10	120895278	120900278	-	-1.20643	0.0132302
ENSG00000198825	INPP5F	12499	chr10	121588652	121601152	+	-2.31403	5.22814e-29
ENSG00000158042	MRPL17	5999	chr11	6696012	6702012	-	-0.678671	0.0470365
ENSG00000166326	TRIM44	12499	chr11	35829775	35842275	+	-0.908097	1.05535e-06
ENSG00000254907		8499	chr11	43341797	43350297	-	-0.800582	0.00751548
ENSG00000134575	ACP2	11999	chr11	47248852	47260852	-	0.256427	0.359945
ENSG00000162144	CYB561A3	5999	chr11	61110216	61116216	-	0.0997881	0.728261
ENSG00000173113	TRMT112	7499	chr11	64076431	64083931	-	-2.64336	4.52021e-20
ENSG00000254501		8999	chr11	64869185	64878185	-	-0.322977	0.194327
ENSG00000149792	MRPL49	7999	chr11	64894843	64902843	+	-1.05814	9.27997e-09
ENSG00000110218	PANX1	7499	chr11	93915138	93922638	+	-1.16126	6.42203e-09
ENSG00000020922	MRE11	4499	chr11	94148394	94152894	-	-0.735121	0.0208249
ENSG00000166037	CEP57	3999	chr11	95565857	95569857	+	-1.51284	1.8312e-08
ENSG00000255467		9499	chr11	107966300	107975800	-	-0.581165	0.0548126
ENSG00000109906	ZBTB16	6999	chr11	114121398	114128398	+	-1.96682	1.22525e-10
ENSG00000226645		5999	chr11	116644921	116650921	+	-0.95564	5.34659e-05
ENSG00000167257	RNF214	9499	chr11	117157161	117166661	+	-0.383665	0.0809212
ENSG00000166250	CLMP	3999	chr11	122939034	122943034	-	-1.26493	6.05373e-12
ENSG00000110063	DCPS	5499	chr11	126215644	126221144	+	-0.955305	0.00035703
ENSG00000120451	SNX19	9499	chr11	130735830	130745330	-	0.550191	0.0420801
ENSG00000060237	WNK1	22499	chr12	1020618	1043118	+	-0.216092	0.41646
ENSG00000255966		10499	chr12	6630955	6641455	-	-0.283785	0.260373
ENSG00000171681	ATF7IP	4499	chr12	14651697	14656197	+	-2.47319	2.26813e-13
ENSG00000256377		5999	chr12	27843320	27849320	-	-0.58012	0.0243726
ENSG00000235884		10999	chr12	30955645	30966645	+	-0.417333	0.125451
ENSG00000167778	SPRYD3	6999	chr12	53451387	53458387	-	-1.09789	0.00189976
ENSG00000076108	BAZ2A	7999	chr12	56981379	56989379	-	-0.990939	6.06642e-05
ENSG00000166987	MBD6	13999	chr12	57923931	57937931	+	-0.747913	0.000416212
ENSG00000196935	SRGAP1	14499	chr12	64541613	64556113	+	-0.736988	0.0170281
ENSG00000135679	MDM2	44499	chr12	69239214	69283714	+	2.34835	1.26107e-26
ENSG00000111615	KRR1	16779	chr12	75873903	75890683	-	-0.109151	0.616135
ENSG00000198015	MRPL42	9499	chr12	93897545	93907045	+	-1.05968	0.000463524
ENSG00000204954	UQCC6	9499	chr12	104334479	104343979	-	-0.109765	0.550528
ENSG00000204842	ATXN2	20499	chr12	111869517	111890017	-	-0.371441	0.224165
ENSG00000111412	SPRING1	4999	chr12	117148592	117153592	-	0.421147	0.143519
ENSG00000255857	PXN-AS1	15499	chr12	120650941	120666441	+	-2.00848	1.24617e-25
ENSG00000257218	GATC	7999	chr12	120899389	120907389	+	-0.656987	0.000689431
ENSG00000139725	RHOF	5499	chr12	122210163	122215663	-	-2.06108	2.45879e-13
ENSG00000111361	EIF2B1	8999	chr12	124095952	124104952	-	-0.906458	0.000609214
ENSG00000170919		5999	chr13	45965872	45971872	+	-0.033494	0.926748
ENSG00000139668	WDFY2	12999	chr13	52336171	52349171	+	0.0776457	0.746341
ENSG00000083520	DIS3	18499	chr13	73311039	73329539	-	0.160419	0.535186
ENSG00000100445	SDR39U1	8499	chr14	24900471	24908971	-	0.0623217	0.84037
ENSG00000100906	NFKBIA	4499	chr14	35866216	35870716	-	-1.0796	0.0180362
ENSG00000165516	KLHDC2	4999	chr14	50249909	50254909	+	-1.10796	7.07224e-05
ENSG00000100522	GNPNAT1	5499	chr14	53236411	53241911	-	-0.432987	0.13085
ENSG00000100558	PLEK2	12999	chr14	67840699	67853699	-	-0.907309	1.20145e-06
ENSG00000134001	EIF2S1	7999	chr14	67853233	67861233	+	-1.84358	2.09875e-14
ENSG00000089737	DDX24	5499	chr14	94511765	94517265	-	-0.757264	0.151972
ENSG00000140157	NIPA2	22999	chr15	22981683	23004683	-	-0.0917794	0.673432
ENSG00000140199	SLC12A6	8499	chr15	34516959	34525459	-	-0.302488	0.121087
ENSG00000128463	EMC4	18999	chr15	34522357	34541357	+	0.877901	5.51739e-06
ENSG00000140319	SRP14	4499	chr15	40323439	40327939	-	-1.75472	2.34296e-10
ENSG00000128944	KNSTRN	6999	chr15	40686447	40693447	+	-1.07864	0.000405848
ENSG00000261002		6499	chr15	42519188	42525688	+	-1.75653	8.54708e-06
ENSG00000180979	LRRC57	9499	chr15	42825219	42834719	-	-0.0109465	0.976742
ENSG00000128886	ELL3	9999	chr15	44054797	44064797	-	-0.423525	0.0143365
ENSG00000179523	EIF3J-DT	6999	chr15	44812454	44819454	-	-0.457194	0.149554
ENSG00000104131	EIF3J	108999	chr15	44855227	44964227	+	1.55942	1.74302e-19
ENSG00000244879		5999	chr15	50659636	50665636	+	2.30413	2.75841e-14
ENSG00000138600	SPPL2A	5499	chr15	50994005	50999505	-	-1.60235	1.37974e-11
ENSG00000075131	TIPIN	7999	chr15	66620543	66628543	-	-1.99042	4.14815e-12
ENSG00000033800	PIAS1	8999	chr15	68483096	68492096	+	0.969521	9.94392e-05
ENSG00000178761	FAM219B	7499	chr15	75184827	75192327	-	-1.78543	4.00296e-12
ENSG00000177082	WDR73	8999	chr15	85176998	85185998	-	0.761298	0.00161476
ENSG00000176700		7499	chr15	85185695	85193195	+	-0.201594	0.419821
ENSG00000140525	FANCI	13999	chr15	89860492	89874492	+	-0.641433	0.00920127
ENSG00000154237	LRRK1	8499	chr15	101610317	101618817	+	-1.79341	1.32728e-10
ENSG00000103024	NME3	28226	chr16	1792059	1820286	-	-0.639502	0.00255248
ENSG00000162073	PAQR4	4999	chr16	3023490	3028490	+	-2.93206	1.9255e-14
ENSG00000103550	KNOP1	11499	chr16	19703401	19714901	-	-1.74631	3.91733e-10
ENSG00000149929	HIRIP3	14999	chr16	29988644	30003644	-	-0.0506729	0.841413
ENSG00000260219		4999	chr16	30367848	30372848	+	-2.16485	3.92473e-22
ENSG00000260927		8999	chr16	58193037	58202037	+	-1.59716	7.78773e-17
ENSG00000103037	SETD6	8999	chr16	58554431	58563431	+	-1.10687	3.59031e-08
ENSG00000159720	ATP6V0D1	7499	chr16	67464416	67471916	-	-2.10682	1.23979e-10
ENSG00000103047	TANGO6	6499	chr16	69119083	69125583	+	-2.10014	0.00016702
ENSG00000157350	ST3GAL2	7999	chr16	70405337	70413337	-	-0.438571	0.0661128
ENSG00000168872	DDX19A	5999	chr16	70407286	70413286	+	0.577066	0.0803407
ENSG00000103051	COG4	7999	chr16	70506470	70514470	-	-0.969359	0.00183952
ENSG00000103035	PSMD7	6999	chr16	74340186	74347186	+	-0.209067	0.549714
ENSG00000260228	CDH13-AS2	7999	chr16	83815571	83823571	-	-1.21947	0.000104762
ENSG00000140941	MAP1LC3B	11499	chr16	87438385	87449885	+	-0.287725	0.230563
ENSG00000187741	FANCA	12499	chr16	89791456	89803956	-	-0.213319	0.506625
ENSG00000167695	TLCD3A	6499	chr17	646206	652706	+	-1.86008	1.81191e-19
ENSG00000185561	TLCD2	5499	chr17	1605563	1611063	-	0.430592	0.146731
ENSG00000167721	TSR1	18499	chr17	2207296	2225796	-	0.94448	2.3883e-05
ENSG00000213977	TAX1BP3	26499	chr17	3539695	3566195	-	2.23501	1.19025e-21
ENSG00000108557	RAI1	10999	chr17	17714767	17725767	+	-2.0089	1.14278e-18
ENSG00000176974	SHMT1	8999	chr17	18222186	18231186	-	0.410405	0.0614802
ENSG00000004142	POLDIP2	10999	chr17	26662658	26673658	-	-1.05975	3.15616e-09
ENSG00000109079	TNFAIP1	10499	chr17	26674035	26684535	+	-0.764819	1.7267e-05
ENSG00000092871	RFFL	4999	chr17	33328008	33333008	-	-1.56587	8.96482e-05
ENSG00000108278		9999	chr17	34855154	34865154	+	-0.732882	0.00649917
ENSG00000266469		4999	chr17	37562486	37567486	+	-0.652857	0.00875593
ENSG00000126368	NR1D1	5999	chr17	38243039	38249039	-	-4.18621	9.37747e-27
ENSG00000131746	TNS4	20999	chr17	38611079	38632079	-	0.462943	0.0145758
ENSG00000168591	TMUB2	4499	chr17	42269099	42273599	+	-2.40301	6.17324e-34
ENSG00000005884	ITGA3	4999	chr17	48167845	48172845	+	0.198919	0.88316
ENSG00000198231	DDX42	7499	chr17	61896677	61904177	+	-1.03554	1.89477e-06
ENSG00000258890	CEP95	9999	chr17	62538579	62548579	+	-0.934906	0.000150071
ENSG00000179604	CDC42EP4	4999	chr17	71274762	71279762	-	-2.13762	1.34158e-05
ENSG00000125450	NUP85	8999	chr17	73231853	73240853	+	-0.637881	0.0111443
ENSG00000079134	THOC1	6499	chr18	208019	214519	-	-1.95594	3.75737e-24
ENSG00000132199	ENOSF1	6499	chr18	663823	670323	-	0.133876	0.634095
ENSG00000141452	RMC1	5499	chr18	21111746	21117246	+	0.0669998	0.796647
ENSG00000053747	LAMA3	10499	chr18	21535030	21545530	+	0.105399	0.683121
ENSG00000260552	COSMOC	6499	chr18	33753458	33759958	-	-0.198687	0.503316
ENSG00000057149	SERPINB3	6999	chr18	61315430	61322430	-	-0.823756	0.282923
ENSG00000226742	HSBP1L1	9999	chr18	77730822	77740822	+	-0.750934	0.00587713
ENSG00000099817	POLR2E	33499	chr19	1053093	1086593	-	0.572381	0.0107938
ENSG00000267106	ZNF561-AS1	9999	chr19	9756572	9766572	+	-0.943275	1.11625e-05
ENSG00000130733	YIPF2	11999	chr19	11021443	11033443	-	-1.33415	7.35975e-15
ENSG00000095059	DHPS	3999	chr19	12782530	12786530	-	0.104107	0.716467
ENSG00000161860	SYCE2	7999	chr19	13001599	13009599	-	-0.165244	0.447574
ENSG00000126261	UBA2	5999	chr19	34960853	34966853	+	-1.48901	0.00127628
ENSG00000167637	ZNF283	16499	chr19	44353307	44369807	+	0.972741	0.000148673
ENSG00000142273	CBLC	7999	chr19	45303891	45311891	+	-0.897586	2.11655e-05
ENSG00000117877	POLR1G	7499	chr19	45914024	45921524	+	-1.26114	5.40335e-11
ENSG00000125753	VASP	8499	chr19	46030241	46038741	+	0.534392	0.0608522
ENSG00000087074	PPP1R15A	8499	chr19	49379314	49387814	+	0.0585835	0.88405
ENSG00000178935	ZNF552	19499	chr19	58295708	58315208	-	1.81787	3.89216e-14
ENSG00000268516		13999	chr19	58754638	58768638	-	0.166409	0.547669
ENSG00000269106		20499	chr19	58966221	58986721	-	0.160223	0.558072
ENSG00000152133	GPATCH11	12499	chr2	37326387	37338887	+	-1.50027	1.20036e-17
ENSG00000115464	USP34	10499	chr2	61404097	61414597	-	0.591551	0.0178373
ENSG00000173209	AHSA2P	8499	chr2	61418338	61426838	+	-0.0358226	0.912006
ENSG00000143952	VPS54	11499	chr2	64107779	64119279	-	-1.04624	7.37162e-08
ENSG00000143977	SNRPG	8499	chr2	70499993	70508493	-	-0.614275	0.00342882
ENSG00000168906	MAT2A	14499	chr2	85772403	85786903	+	0.955326	2.00793e-05
ENSG00000132305	IMMT	13499	chr2	86357554	86371054	-	-0.606171	0.00459564
ENSG00000135945	REV1	7999	chr2	100008937	100016937	-	-1.34532	3.43972e-12
ENSG00000163162	RNF149	7499	chr2	101880180	101887680	-	-0.595738	0.0126908
ENSG00000125630	POLR1B	5999	chr2	113334635	113340635	+	-1.04363	0.000270902
ENSG00000226479	TMEM185B	3999	chr2	120974853	120978853	-	-0.366449	0.150742
ENSG00000115839	RAB3GAP1	26499	chr2	135933964	135960464	+	1.54302	2.05569e-09
ENSG00000123600	METTL8	6499	chr2	172167418	172173918	-	-1.4716	6.87182e-05
ENSG00000189362	NEMP2	7499	chr2	191361567	191369067	-	-1.0068	0.000135215
ENSG00000115415	STAT1	35499	chr2	191793583	191829083	-	0.678472	0.00036373
ENSG00000115419	GLS	36999	chr2	191830278	191867278	+	0.149354	0.453145
ENSG00000119004	CYP20A1	9999	chr2	204163009	204173009	+	-0.773049	0.00881115
ENSG00000229647	MYOSLID	6499	chr2	208110611	208117111	+	-1.04603	0.00739913
ENSG00000187736	NHEJ1	6499	chr2	219933538	219940038	-	-1.52557	1.46608e-06
ENSG00000198612	COPS8	10499	chr2	238009109	238019609	+	-0.466445	0.0792945
ENSG00000088888	MAVS	10499	chr20	3849280	3859780	+	-1.49032	8.86355e-16
ENSG00000125779	PANK2	14999	chr20	3907605	3922605	+	0.564671	0.0153928
ENSG00000125885	MCM8	6499	chr20	5975852	5982352	+	-0.916097	0.00132872
ENSG00000101311	FERMT1	10499	chr20	6044991	6055491	-	-1.33312	0.000194714
ENSG00000089048	ESF1	4499	chr20	13690468	13694968	-	-0.146456	0.728089
ENSG00000173418	NAA20	12499	chr20	20014299	20026799	+	-0.722119	0.00695993
ENSG00000230613	HM13-AS1	6999	chr20	30148509	30155509	-	-1.1811	1.07515e-06
ENSG00000271803		5499	chr20	32263186	32268686	+	-1.67951	7.64127e-05
ENSG00000126001	CEP250	6499	chr20	34099804	34106304	+	-1.25674	0.0094526
ENSG00000124193	SRSF6	5499	chr20	42092245	42097745	+	-0.0955876	0.841413
ENSG00000101160	CTSZ	9499	chr20	57560739	57570239	-	-1.31226	1.01079e-09
ENSG00000101213	PTK6	10999	chr20	62148777	62159777	-	-0.2871	0.143532
ENSG00000159131	GART	5999	chr21	34870237	34876237	-	0.51245	0.101884
ENSG00000159263	SIM2	4999	chr21	38122218	38127218	+	-0.758805	0.00330172
ENSG00000160193	WDR4	39553	chr21	44223649	44263203	-	1.78563	1.59709e-09
ENSG00000185065		3999	chr22	19437628	19441628	+	0.358037	0.210879
ENSG00000184436	THAP7	9499	chr22	21343892	21353392	-	-2.26246	4.62113e-23
ENSG00000100104	SRRD	9499	chr22	26890624	26900124	+	-0.312172	0.230656
ENSG00000100139	MICALL1	7999	chr22	38338829	38346829	+	-0.668557	0.00570711
ENSG00000196588	MRTFA	13499	chr22	40792784	40806284	-	0.0522594	0.844148
ENSG00000073169	SELENOO	13499	chr22	50656045	50669545	+	0.21977	0.415654
ENSG00000100239	PPP6R2	5999	chr22	50883514	50889514	+	-0.532769	0.0115179
ENSG00000130489		5999	chr22	50955996	50961996	-	-1.00929	0.00391211
ENSG00000134077	THUMPD3	9999	chr3	9428475	9438475	+	1.72181	5.54047e-11
ENSG00000197548	ATG7	47499	chr3	11599139	11646639	+	-0.122922	0.594095
ENSG00000075975	MKRN2	20999	chr3	12625212	12646212	+	-0.519302	0.00650125
ENSG00000170142	UBE2E1	20999	chr3	23932807	23953807	+	-0.426275	0.107393
ENSG00000170275	CRTAP	9999	chr3	33189265	33199265	+	-0.134334	0.757296
ENSG00000188846	RPL14	7999	chr3	40503861	40511861	+	1.15613	0.000172434
ENSG00000230530		5499	chr3	45715034	45720534	-	-0.608081	0.0554551
ENSG00000076201	PTPN23	18999	chr3	47454931	47473931	+	-0.278226	0.16524
ENSG00000173531	MST1	10999	chr3	49710379	49721379	-	-0.212334	0.303731
ENSG00000113812	ACTR8	9999	chr3	53891092	53901092	-	-1.00145	0.000775395
ENSG00000163946	TASOR	5499	chr3	56648660	56654160	-	-1.67812	9.25794e-06
ENSG00000180376	CCDC66	20499	chr3	56655846	56676346	+	-0.582167	0.0100318
ENSG00000157500	APPL1	5499	chr3	57307496	57312996	+	-0.815569	0.136735
ENSG00000244513		7499	chr3	69105773	69113273	+	-0.67304	0.0374428
ENSG00000114021	NIT2	18999	chr3	100075710	100094710	+	-0.883977	7.35835e-06
ENSG00000184432	COPB2	12075	chr3	139062365	139074441	-	-0.486457	0.0180176
ENSG00000073792	IGF2BP2	13999	chr3	185347526	185361526	-	-1.1075	9.75378e-08
ENSG00000114503	NCBP2	32499	chr3	196629772	196662272	-	0.183591	0.342783
ENSG00000119231	SENP5	4999	chr3	196661585	196666585	+	-0.385044	0.0552858
ENSG00000075711	DLG1	7999	chr3	196761430	196769430	-	-1.31693	0.000132577
ENSG00000127419	TMEM175	10999	chr4	952444	963444	+	-0.70251	0.00887298
ENSG00000109606	DHX15	10499	chr4	24508563	24519063	-	0.156833	0.717502
ENSG00000145386	CCNA2	9999	chr4	122727598	122737598	-	-1.47511	3.7374e-09
ENSG00000151014	NOCT	9499	chr4	139966906	139976406	+	0.186708	0.529786
ENSG00000170185	USP38	12999	chr4	144144983	144157983	+	1.89358	3.15433e-14
ENSG00000164169	PRMT9	7999	chr4	148550935	148558935	-	-0.850286	9.90679e-05
ENSG00000059691	GATB	8999	chr4	152582655	152591655	-	0.515426	0.0528718
ENSG00000164306	PRIMPOL	3999	chr4	185616117	185620117	+	-1.44526	0.0065609
ENSG00000164171	ITGA2	4999	chr5	52390609	52395609	+	-1.54439	2.77199e-08
ENSG00000039123	MTREX	85999	chr5	54721409	54807409	+	2.091	1.32761e-32
ENSG00000188725	SMIM15	9499	chr5	60444035	60453535	-	-0.317429	0.30025
ENSG00000164182	NDUFAF2	8999	chr5	60448853	60457853	+	-1.29131	1.07265e-07
ENSG00000113048	MRPS27	4499	chr5	71510735	71515235	-	-2.04793	1.40257e-06
ENSG00000134480	CCNH	5499	chr5	86681810	86687310	-	-1.10171	0.00148396
ENSG00000224032		5499	chr5	111499973	111505473	+	-1.00506	0.0433881
ENSG00000164219	PGGT1B	26999	chr5	114519526	114546526	-	0.573357	0.0134228
ENSG00000197208	SLC22A4	6999	chr5	131679899	131686899	+	-1.27247	0.00010919
ENSG00000224186	PITX1-AS1	5999	chr5	134691744	134697744	+	0.386513	0.178166
ENSG00000094880	CDC23	8499	chr5	137514838	137523338	-	-0.172323	0.521618
ENSG00000120314	WDR55	16999	chr5	140053709	140070709	+	-0.0553195	0.790122
ENSG00000132912	DCTN4	6999	chr5	150081001	150088001	-	-0.0383596	0.864848
ENSG00000113328	CCNG1	13999	chr5	162873157	162887157	+	-0.928205	6.71072e-05
ENSG00000246596		27499	chr5	177018559	177046059	-	-0.328311	0.0709727
ENSG00000145912	NHP2	11999	chr5	177564460	177576460	-	-0.865428	6.55854e-05
ENSG00000161011	SQSTM1	7499	chr5	179265078	179272578	+	2.55997	1.49671e-37
ENSG00000245317	MRNIP-DT	23999	chr5	179288283	179312283	+	-1.07599	4.53167e-11
ENSG00000078401	EDN1	4999	chr6	12297427	12302427	+	-1.77452	0.00187994
ENSG00000112514	CUTA	12999	chr6	33371218	33384218	-	-0.932896	5.01588e-05
ENSG00000064995	TAF11	14499	chr6	34831054	34845554	-	0.0814417	0.793876
ENSG00000096060	FKBP5	13999	chr6	35527361	35541361	-	0.488173	0.0657894
ENSG00000112576	CCND3	7999	chr6	41894670	41902670	-	-1.05556	6.1479e-06
ENSG00000112578	BYSL	4999	chr6	41900784	41905784	+	-1.68878	2.16561e-16
ENSG00000188112	C6orf132	6499	chr6	42062355	42068855	-	-1.10055	0.000195312
ENSG00000124733	MEA1	7999	chr6	42971831	42979831	-	-0.925526	2.10433e-05
ENSG00000112210	RAB23	10999	chr6	57042606	57053606	-	-2.86415	8.15616e-42
ENSG00000228506		10999	chr6	99879249	99890249	+	-0.649415	0.0251983
ENSG00000173214	MFSD4B	8499	chr6	111592370	111600870	+	-0.629787	0.114924
ENSG00000118518	RNF146	28999	chr6	127609712	127638712	+	-0.157453	0.47472
ENSG00000185127	C6orf120	4999	chr6	170106401	170111401	+	-1.04195	0.00204914
ENSG00000106346	USP42	6499	chr7	6201195	6207695	+	-1.60181	1.73474e-10
ENSG00000122566	HNRNPA2B1	14499	chr7	26215046	26229546	-	2.94997	3.96765e-50
ENSG00000164543	STK17A	114999	chr7	43666385	43781385	+	2.8321	6.93607e-65
ENSG00000106153	CHCHD2	8499	chr7	56160761	56169261	-	0.412002	0.215
ENSG00000241258	CRCP	13499	chr7	65619555	65633055	+	-0.846943	0.00196094
ENSG00000135185	TMEM243	5499	chr7	86819977	86825477	-	-0.18257	0.40037
ENSG00000130429	ARPC1B	13499	chr7	98992424	99005924	+	0.0186041	0.930176
ENSG00000172354	GNB2	14999	chr7	100276797	100291797	+	-1.68148	2.56728e-16
ENSG00000170632	ARMC10	16499	chr7	102740205	102756705	+	0.427016	0.0944998
ENSG00000005483	KMT2E	4999	chr7	104754808	104759808	+	-0.850751	0.0303986
ENSG00000091140	DLD	9999	chr7	107572175	107582175	+	0.23368	0.174501
ENSG00000064419	TNPO3	12499	chr7	128582447	128594947	-	-0.723431	0.00132377
ENSG00000146858	ZC3HAV1L	3999	chr7	138706451	138710451	-	-2.05406	2.03452e-13
ENSG00000006530	AGK	14999	chr7	141355044	141370044	+	-0.283194	0.32099
ENSG00000133624		5499	chr7	149238744	149244244	-	-0.300602	0.392819
ENSG00000253944		4499	chr8	17718578	17723078	+	0.213038	0.493389
ENSG00000104611	SH2D4A	10499	chr8	19253729	19264229	+	-2.13082	7.37961e-14
ENSG00000104228	TRIM35	3999	chr8	27138403	27142403	-	-2.70157	8.57e-11
ENSG00000227184		14999	chr8	144924496	144939496	-	3.81972	1.17811e-92
ENSG00000254690		22999	chr8	145515252	145538252	-	0.623346	0.000797982
ENSG00000071894	CPSF1	6999	chr8	145611443	145618443	-	-0.466219	0.201013
ENSG00000164985	PSIP1	4999	chr9	15459063	15464063	-	-0.930417	0.000391313
ENSG00000122692	SMU1	16499	chr9	33025261	33041761	-	0.153763	0.398561
ENSG00000086061	DNAJA1	22999	chr9	33039905	33062905	+	-0.148522	0.479228
ENSG00000165282	PIGO	4499	chr9	35084184	35088684	-	-1.13664	0.00722689
ENSG00000107175	CREB3	7999	chr9	35737001	35745001	+	-1.22473	1.06452e-08
ENSG00000137054	POLR1E	4999	chr9	37503694	37508694	+	0.150365	0.641169
ENSG00000135040	NAA35	18999	chr9	88637213	88656213	+	-0.555121	0.00172068
ENSG00000196312		11499	chr9	99648847	99660347	-	-1.49239	8.55676e-11
ENSG00000136936	XPA	10999	chr9	100426190	100437190	-	-1.03061	8.74281e-05
ENSG00000136937	NCBP1	20499	chr9	100436030	100456530	+	1.07534	3.67348e-06
ENSG00000095380	NANS	5999	chr9	100845357	100851357	+	-2.36092	1.58047e-23
ENSG00000095383	TBC1D2	4999	chr9	100956310	100961310	-	-1.97937	3.11675e-07
ENSG00000136874	STX17	17999	chr9	102732618	102750618	+	-0.632045	0.00306086
ENSG00000119509	INVS	20499	chr9	103063282	103083782	+	-0.580711	0.0104179
ENSG00000148339	SLC25A25	6999	chr9	130871524	130878524	+	-0.72762	0.00915034
ENSG00000167114	SLC27A4	6999	chr9	131123749	131130749	+	0.106415	0.831189
ENSG00000119333	DYNC2I2	16499	chr9	131379439	131395939	-	0.418594	0.0404802
ENSG00000095319	NUP188	5499	chr9	131769375	131774875	+	-0.814384	0.00022193
ENSG00000148331	ASB6	4999	chr9	132394170	132399170	-	-1.12373	1.68804e-05
ENSG00000136827	TOR1A	7499	chr9	132567722	132575222	-	0.0584415	0.814075
ENSG00000136816	TOR1B	5499	chr9	132573560	132579060	+	-0.817896	9.36037e-05
ENSG00000130713	EXOSC2	5999	chr9	133580248	133586248	+	-1.22943	8.97189e-05
ENSG00000169100	SLC25A6	9499	chrX	1495544	1505044	-	0.656073	0.000919804
ENSG00000205664		6999	chrX	3728568	3735568	-	-0.416164	0.148149
ENSG00000130119	GNL3L	6499	chrX	54587504	54594004	+	-2.23355	2.4446e-16
ENSG00000147164	SNX12	5499	chrX	70273593	70279093	-	-2.57616	3.0351e-12
ENSG00000187325	TAF9B	12499	chrX	77372744	77385244	-	-0.990691	1.86738e-07
ENSG00000175556	LONRF3	5499	chrX	118152318	118157818	+	0.0561787	0.8502
ENSG00000196976	LAGE3	18999	chrX	153687027	153706027	-	-0.255959	0.223185

## Sheet: TPL&DMSO_DoGs
Gene ID	Gene Name	Length	Chromosome	start	end	strand	log2FoldChange	p-value adj
ENSG00000160049	DFFA	12999	chr1	10503578	10516578	-	0.945412	0.00536019
ENSG00000053371	AKR7A2	10999	chr1	19619458	19630458	-	0.469053	0.0599536
ENSG00000004487	KDM1A	10999	chr1	23410182	23421182	+	-0.604583	0.00613524
ENSG00000180198	RCC1	13499	chr1	28865812	28879312	+	3.51843	1.18017e-69
ENSG00000134684	YARS1	7999	chr1	33232839	33240839	-	-2.8521	1.36887e-39
ENSG00000226754	MAGOH-DT	4999	chr1	53708455	53713455	+	-2.16732	7.81541e-22
ENSG00000162695	SLC30A7	6499	chr1	101447309	101453809	+	-0.324031	0.536507
ENSG00000159445	THEM4	8499	chr1	151837559	151846059	-	-0.114838	0.689452
ENSG00000143319	ISG20L2	22678	chr1	156669003	156691682	-	0.509295	0.0200408
ENSG00000132716	DCAF8	6499	chr1	160179004	160185504	-	-1.34829	3.32795e-15
ENSG00000162734	PEA15	7999	chr1	160185166	160193166	+	-0.477346	0.00816133
ENSG00000143252	SDHC	4499	chr1	161332984	161337484	+	0.0567155	0.825283
ENSG00000143157	POGK	11999	chr1	166825581	166837581	+	-1.65502	4.55654e-10
ENSG00000158615	PPP1R15B	25499	chr1	204347014	204372514	-	2.54845	3.25333e-31
ENSG00000162757	C1orf74	5999	chr1	209949660	209955660	-	-0.96169	0.00148424
ENSG00000067704	IARS2	19999	chr1	220321380	220341380	+	-1.09396	2.3507e-08
ENSG00000143514	TP53BP2	11499	chr1	223956100	223967600	-	-0.987261	3.35243e-09
ENSG00000173726	TOMM20	24648	chr1	235248001	235272650	-	1.99962	6.60956e-19
ENSG00000054282	SDCCAG8	5499	chr1	243663394	243668894	+	-0.972831	2.25812e-05
ENSG00000108021	TASOR2	11999	chr10	5805703	5817703	+	-0.682039	6.77313e-05
ENSG00000065665	SEC61A2	5499	chr10	12211960	12217460	+	-0.245426	0.542651
ENSG00000152455	SUV39H2	33499	chr10	14946314	14979814	+	-0.142629	0.594095
ENSG00000138297		7999	chr10	51584079	51592079	-	-0.477453	0.00693962
ENSG00000138293		5499	chr10	51590734	51596234	+	-1.23087	1.00205e-07
ENSG00000171307	ZDHHC16	20999	chr10	99217127	99238127	+	-0.579644	0.00631931
ENSG00000014919	COX15	9999	chr10	101461600	101471600	-	-0.284786	0.329602
ENSG00000183605	SFXN4	4999	chr10	120895278	120900278	-	-1.20643	0.0132302
ENSG00000158042	MRPL17	5999	chr11	6696012	6702012	-	-0.678671	0.0470365
ENSG00000166326	TRIM44	12499	chr11	35829775	35842275	+	-0.908097	1.05535e-06
ENSG00000254907		8499	chr11	43341797	43350297	-	-0.800582	0.00751548
ENSG00000134575	ACP2	11999	chr11	47248852	47260852	-	0.256427	0.359945
ENSG00000162144	CYB561A3	5999	chr11	61110216	61116216	-	0.0997881	0.728261
ENSG00000110218	PANX1	7499	chr11	93915138	93922638	+	-1.16126	6.42203e-09
ENSG00000020922	MRE11	4499	chr11	94148394	94152894	-	-0.735121	0.0208249
ENSG00000166037	CEP57	3999	chr11	95565857	95569857	+	-1.51284	1.8312e-08
ENSG00000255467		9499	chr11	107966300	107975800	-	-0.581165	0.0548126
ENSG00000226645		5999	chr11	116644921	116650921	+	-0.95564	5.34659e-05
ENSG00000167257	RNF214	9499	chr11	117157161	117166661	+	-0.383665	0.0809212
ENSG00000110063	DCPS	5499	chr11	126215644	126221144	+	-0.955305	0.00035703
ENSG00000120451	SNX19	9499	chr11	130735830	130745330	-	0.550191	0.0420801
ENSG00000255966		10499	chr12	6630955	6641455	-	-0.283785	0.260373
ENSG00000171681	ATF7IP	4499	chr12	14651697	14656197	+	-2.47319	2.26813e-13
ENSG00000235884		10999	chr12	30955645	30966645	+	-0.417333	0.125451
ENSG00000167778	SPRYD3	6999	chr12	53451387	53458387	-	-1.09789	0.00189976
ENSG00000076108	BAZ2A	7999	chr12	56981379	56989379	-	-0.990939	6.06642e-05
ENSG00000135679	MDM2	44499	chr12	69239214	69283714	+	2.34835	1.26107e-26
ENSG00000198015	MRPL42	9499	chr12	93897545	93907045	+	-1.05968	0.000463524
ENSG00000111412	SPRING1	4999	chr12	117148592	117153592	-	0.421147	0.143519
ENSG00000255857	PXN-AS1	15499	chr12	120650941	120666441	+	-2.00848	1.24617e-25
ENSG00000111361	EIF2B1	8999	chr12	124095952	124104952	-	-0.906458	0.000609214
ENSG00000170919		5999	chr13	45965872	45971872	+	-0.033494	0.926748
ENSG00000139668	WDFY2	12999	chr13	52336171	52349171	+	0.0776457	0.746341
ENSG00000083520	DIS3	18499	chr13	73311039	73329539	-	0.160419	0.535186
ENSG00000100445	SDR39U1	8499	chr14	24900471	24908971	-	0.0623217	0.84037
ENSG00000100522	GNPNAT1	5499	chr14	53236411	53241911	-	-0.432987	0.13085
ENSG00000100558	PLEK2	12999	chr14	67840699	67853699	-	-0.907309	1.20145e-06
ENSG00000140157	NIPA2	22999	chr15	22981683	23004683	-	-0.0917794	0.673432
ENSG00000128463	EMC4	18999	chr15	34522357	34541357	+	0.877901	5.51739e-06
ENSG00000128944	KNSTRN	6999	chr15	40686447	40693447	+	-1.07864	0.000405848
ENSG00000180979	LRRC57	9499	chr15	42825219	42834719	-	-0.0109465	0.976742
ENSG00000179523	EIF3J-DT	6999	chr15	44812454	44819454	-	-0.457194	0.149554
ENSG00000244879		5999	chr15	50659636	50665636	+	2.30413	2.75841e-14
ENSG00000138600	SPPL2A	5499	chr15	50994005	50999505	-	-1.60235	1.37974e-11
ENSG00000075131	TIPIN	7999	chr15	66620543	66628543	-	-1.99042	4.14815e-12
ENSG00000033800	PIAS1	8999	chr15	68483096	68492096	+	0.969521	9.94392e-05
ENSG00000177082	WDR73	8999	chr15	85176998	85185998	-	0.761298	0.00161476
ENSG00000176700		7499	chr15	85185695	85193195	+	-0.201594	0.419821
ENSG00000103024	NME3	28226	chr16	1792059	1820286	-	-0.639502	0.00255248
ENSG00000103550	KNOP1	11499	chr16	19703401	19714901	-	-1.74631	3.91733e-10
ENSG00000149929	HIRIP3	14999	chr16	29988644	30003644	-	-0.0506729	0.841413
ENSG00000260219		4999	chr16	30367848	30372848	+	-2.16485	3.92473e-22
ENSG00000260927		8999	chr16	58193037	58202037	+	-1.59716	7.78773e-17
ENSG00000103037	SETD6	8999	chr16	58554431	58563431	+	-1.10687	3.59031e-08
ENSG00000168872	DDX19A	5999	chr16	70407286	70413286	+	0.577066	0.0803407
ENSG00000103051	COG4	7999	chr16	70506470	70514470	-	-0.969359	0.00183952
ENSG00000103035	PSMD7	6999	chr16	74340186	74347186	+	-0.209067	0.549714
ENSG00000260228	CDH13-AS2	7999	chr16	83815571	83823571	-	-1.21947	0.000104762
ENSG00000140941	MAP1LC3B	11499	chr16	87438385	87449885	+	-0.287725	0.230563
ENSG00000185561	TLCD2	5499	chr17	1605563	1611063	-	0.430592	0.146731
ENSG00000213977	TAX1BP3	26499	chr17	3539695	3566195	-	2.23501	1.19025e-21
ENSG00000266469		4999	chr17	37562486	37567486	+	-0.652857	0.00875593
ENSG00000131746	TNS4	20999	chr17	38611079	38632079	-	0.462943	0.0145758
ENSG00000168591	TMUB2	4499	chr17	42269099	42273599	+	-2.40301	6.17324e-34
ENSG00000005884	ITGA3	4999	chr17	48167845	48172845	+	0.198919	0.88316
ENSG00000258890	CEP95	9999	chr17	62538579	62548579	+	-0.934906	0.000150071
ENSG00000125450	NUP85	8999	chr17	73231853	73240853	+	-0.637881	0.0111443
ENSG00000079134	THOC1	6499	chr18	208019	214519	-	-1.95594	3.75737e-24
ENSG00000132199	ENOSF1	6499	chr18	663823	670323	-	0.133876	0.634095
ENSG00000141452	RMC1	5499	chr18	21111746	21117246	+	0.0669998	0.796647
ENSG00000260552	COSMOC	6499	chr18	33753458	33759958	-	-0.198687	0.503316
ENSG00000057149	SERPINB3	6999	chr18	61315430	61322430	-	-0.823756	0.282923
ENSG00000099817	POLR2E	33499	chr19	1053093	1086593	-	0.572381	0.0107938
ENSG00000267106	ZNF561-AS1	9999	chr19	9756572	9766572	+	-0.943275	1.11625e-05
ENSG00000130733	YIPF2	11999	chr19	11021443	11033443	-	-1.33415	7.35975e-15
ENSG00000095059	DHPS	3999	chr19	12782530	12786530	-	0.104107	0.716467
ENSG00000167637	ZNF283	16499	chr19	44353307	44369807	+	0.972741	0.000148673
ENSG00000142273	CBLC	7999	chr19	45303891	45311891	+	-0.897586	2.11655e-05
ENSG00000087074	PPP1R15A	8499	chr19	49379314	49387814	+	0.0585835	0.88405
ENSG00000178935	ZNF552	19499	chr19	58295708	58315208	-	1.81787	3.89216e-14
ENSG00000152133	GPATCH11	12499	chr2	37326387	37338887	+	-1.50027	1.20036e-17
ENSG00000173209	AHSA2P	8499	chr2	61418338	61426838	+	-0.0358226	0.912006
ENSG00000143952	VPS54	11499	chr2	64107779	64119279	-	-1.04624	7.37162e-08
ENSG00000143977	SNRPG	8499	chr2	70499993	70508493	-	-0.614275	0.00342882
ENSG00000132305	IMMT	13499	chr2	86357554	86371054	-	-0.606171	0.00459564
ENSG00000135945	REV1	7999	chr2	100008937	100016937	-	-1.34532	3.43972e-12
ENSG00000163162	RNF149	7499	chr2	101880180	101887680	-	-0.595738	0.0126908
ENSG00000226479	TMEM185B	3999	chr2	120974853	120978853	-	-0.366449	0.150742
ENSG00000115839	RAB3GAP1	26499	chr2	135933964	135960464	+	1.54302	2.05569e-09
ENSG00000115415	STAT1	35499	chr2	191793583	191829083	-	0.678472	0.00036373
ENSG00000115419	GLS	36999	chr2	191830278	191867278	+	0.149354	0.453145
ENSG00000088888	MAVS	10499	chr20	3849280	3859780	+	-1.49032	8.86355e-16
ENSG00000125779	PANK2	14999	chr20	3907605	3922605	+	0.564671	0.0153928
ENSG00000125885	MCM8	6499	chr20	5975852	5982352	+	-0.916097	0.00132872
ENSG00000089048	ESF1	4499	chr20	13690468	13694968	-	-0.146456	0.728089
ENSG00000173418	NAA20	12499	chr20	20014299	20026799	+	-0.722119	0.00695993
ENSG00000101160	CTSZ	9499	chr20	57560739	57570239	-	-1.31226	1.01079e-09
ENSG00000159131	GART	5999	chr21	34870237	34876237	-	0.51245	0.101884
ENSG00000160193	WDR4	39553	chr21	44223649	44263203	-	1.78563	1.59709e-09
ENSG00000185065		3999	chr22	19437628	19441628	+	0.358037	0.210879
ENSG00000184436	THAP7	9499	chr22	21343892	21353392	-	-2.26246	4.62113e-23
ENSG00000100104	SRRD	9499	chr22	26890624	26900124	+	-0.312172	0.230656
ENSG00000196588	MRTFA	13499	chr22	40792784	40806284	-	0.0522594	0.844148
ENSG00000073169	SELENOO	13499	chr22	50656045	50669545	+	0.21977	0.415654
ENSG00000100239	PPP6R2	5999	chr22	50883514	50889514	+	-0.532769	0.0115179
ENSG00000197548	ATG7	47499	chr3	11599139	11646639	+	-0.122922	0.594095
ENSG00000075975	MKRN2	20999	chr3	12625212	12646212	+	-0.519302	0.00650125
ENSG00000170142	UBE2E1	20999	chr3	23932807	23953807	+	-0.426275	0.107393
ENSG00000188846	RPL14	7999	chr3	40503861	40511861	+	1.15613	0.000172434
ENSG00000076201	PTPN23	18999	chr3	47454931	47473931	+	-0.278226	0.16524
ENSG00000180376	CCDC66	20499	chr3	56655846	56676346	+	-0.582167	0.0100318
ENSG00000244513		7499	chr3	69105773	69113273	+	-0.67304	0.0374428
ENSG00000114021	NIT2	18999	chr3	100075710	100094710	+	-0.883977	7.35835e-06
ENSG00000114503	NCBP2	32499	chr3	196629772	196662272	-	0.183591	0.342783
ENSG00000127419	TMEM175	10999	chr4	952444	963444	+	-0.70251	0.00887298
ENSG00000109606	DHX15	10499	chr4	24508563	24519063	-	0.156833	0.717502
ENSG00000145386	CCNA2	9999	chr4	122727598	122737598	-	-1.47511	3.7374e-09
ENSG00000151014	NOCT	9499	chr4	139966906	139976406	+	0.186708	0.529786
ENSG00000170185	USP38	12999	chr4	144144983	144157983	+	1.89358	3.15433e-14
ENSG00000164169	PRMT9	7999	chr4	148550935	148558935	-	-0.850286	9.90679e-05
ENSG00000059691	GATB	8999	chr4	152582655	152591655	-	0.515426	0.0528718
ENSG00000039123	MTREX	85999	chr5	54721409	54807409	+	2.091	1.32761e-32
ENSG00000188725	SMIM15	9499	chr5	60444035	60453535	-	-0.317429	0.30025
ENSG00000164182	NDUFAF2	8999	chr5	60448853	60457853	+	-1.29131	1.07265e-07
ENSG00000164219	PGGT1B	26999	chr5	114519526	114546526	-	0.573357	0.0134228
ENSG00000197208	SLC22A4	6999	chr5	131679899	131686899	+	-1.27247	0.00010919
ENSG00000132912	DCTN4	6999	chr5	150081001	150088001	-	-0.0383596	0.864848
ENSG00000064995	TAF11	14499	chr6	34831054	34845554	-	0.0814417	0.793876
ENSG00000112576	CCND3	7999	chr6	41894670	41902670	-	-1.05556	6.1479e-06
ENSG00000112578	BYSL	4999	chr6	41900784	41905784	+	-1.68878	2.16561e-16
ENSG00000112210	RAB23	10999	chr6	57042606	57053606	-	-2.86415	8.15616e-42
ENSG00000228506		10999	chr6	99879249	99890249	+	-0.649415	0.0251983
ENSG00000118518	RNF146	28999	chr6	127609712	127638712	+	-0.157453	0.47472
ENSG00000185127	C6orf120	4999	chr6	170106401	170111401	+	-1.04195	0.00204914
ENSG00000106346	USP42	6499	chr7	6201195	6207695	+	-1.60181	1.73474e-10
ENSG00000122566	HNRNPA2B1	14499	chr7	26215046	26229546	-	2.94997	3.96765e-50
ENSG00000106153	CHCHD2	8499	chr7	56160761	56169261	-	0.412002	0.215
ENSG00000241258	CRCP	13499	chr7	65619555	65633055	+	-0.846943	0.00196094
ENSG00000172354	GNB2	14999	chr7	100276797	100291797	+	-1.68148	2.56728e-16
ENSG00000170632	ARMC10	16499	chr7	102740205	102756705	+	0.427016	0.0944998
ENSG00000005483	KMT2E	4999	chr7	104754808	104759808	+	-0.850751	0.0303986
ENSG00000091140	DLD	9999	chr7	107572175	107582175	+	0.23368	0.174501
ENSG00000064419	TNPO3	12499	chr7	128582447	128594947	-	-0.723431	0.00132377
ENSG00000006530	AGK	14999	chr7	141355044	141370044	+	-0.283194	0.32099
ENSG00000133624		5499	chr7	149238744	149244244	-	-0.300602	0.392819
ENSG00000227184		14999	chr8	144924496	144939496	-	3.81972	1.17811e-92
ENSG00000086061	DNAJA1	22999	chr9	33039905	33062905	+	-0.148522	0.479228
ENSG00000107175	CREB3	7999	chr9	35737001	35745001	+	-1.22473	1.06452e-08
ENSG00000137054	POLR1E	4999	chr9	37503694	37508694	+	0.150365	0.641169
ENSG00000135040	NAA35	18999	chr9	88637213	88656213	+	-0.555121	0.00172068
ENSG00000136936	XPA	10999	chr9	100426190	100437190	-	-1.03061	8.74281e-05
ENSG00000136937	NCBP1	20499	chr9	100436030	100456530	+	1.07534	3.67348e-06
ENSG00000095380	NANS	5999	chr9	100845357	100851357	+	-2.36092	1.58047e-23
ENSG00000136874	STX17	17999	chr9	102732618	102750618	+	-0.632045	0.00306086
ENSG00000119509	INVS	20499	chr9	103063282	103083782	+	-0.580711	0.0104179
ENSG00000119333	DYNC2I2	16499	chr9	131379439	131395939	-	0.418594	0.0404802
ENSG00000095319	NUP188	5499	chr9	131769375	131774875	+	-0.814384	0.00022193
ENSG00000136827	TOR1A	7499	chr9	132567722	132575222	-	0.0584415	0.814075
ENSG00000136816	TOR1B	5499	chr9	132573560	132579060	+	-0.817896	9.36037e-05
ENSG00000130713	EXOSC2	5999	chr9	133580248	133586248	+	-1.22943	8.97189e-05
ENSG00000205664		6999	chrX	3728568	3735568	-	-0.416164	0.148149
ENSG00000130119	GNL3L	6499	chrX	54587504	54594004	+	-2.23355	2.4446e-16
ENSG00000187325	TAF9B	12499	chrX	77372744	77385244	-	-0.990691	1.86738e-07
ENSG00000175556	LONRF3	5499	chrX	118152318	118157818	+	0.0561787	0.8502

## Sheet: TPL_DoGs_Unic
Gene ID	Gene Name	Length	Chromosome	start	end	strand	log2FoldChange	p-value adj
ENSG00000173614	NMNAT1	8999	chr1	10045559	10054559	+	2.02728	1.33054e-05
ENSG00000054523	KIF1B	16691	chr1	10441661	10458353	+	1.82968	5.44878e-10
ENSG00000116649	SRM	6999	chr1	11107640	11114640	-	1.22619	0.000612513
ENSG00000142634	EFHD2	10499	chr1	15756839	15767339	+	1.87868	2.51246e-08
ENSG00000116809	ZBTB17	14499	chr1	16253863	16268363	-	-2.12245	7.73237e-33
ENSG00000065526	SPEN	9499	chr1	16266955	16276455	+	-1.40992	5.07943e-07
ENSG00000037637	FBXO42	4999	chr1	16568333	16573333	-	1.96536	1.51077e-05
ENSG00000230424	EMC1-AS1	6499	chr1	19567198	19573698	+	1.76244	1.17773e-05
ENSG00000053372	MRTO4	7499	chr1	19586622	19594122	+	1.42885	3.744e-08
ENSG00000228172		8499	chr1	26134739	26143239	-	0.164115	0.47472
ENSG00000158195	WASF2	9999	chr1	27720729	27730729	-	1.44084	3.29325e-07
ENSG00000120656	TAF12	5999	chr1	28909834	28915834	-	4.10191	5.16668e-22
ENSG00000121766	ZCCHC17	12999	chr1	31837783	31850783	+	2.8549	1.75422e-14
ENSG00000175130	MARCKSL1	7499	chr1	32791932	32799432	-	-0.83789	6.17125e-05
ENSG00000176261	ZBTB8OS	10499	chr1	33055272	33065772	-	0.567102	0.206041
ENSG00000004455	AK2	19499	chr1	33454084	33473584	-	2.98011	8.30257e-16
ENSG00000228436	RRAGC-DT	6999	chr1	39385068	39392068	+	2.18628	0.000851695
ENSG00000131236	CAP1	13499	chr1	40538321	40551821	+	-0.486312	0.018123
ENSG00000117000	RLF	5499	chr1	40706593	40712093	+	7.93194	2.60574e-06
ENSG00000171793	CTPS1	7499	chr1	41478235	41485735	+	1.10684	0.00938418
ENSG00000222009	BTBD19	49999	chr1	45281257	45331257	+	0.957119	2.84739e-05
ENSG00000070785	EIF2B3	7499	chr1	45308949	45316449	-	0.697232	0.0527901
ENSG00000132773	TOE1	3999	chr1	45809647	45813647	+	2.53781	1.18705e-08
ENSG00000132780	NASP	11999	chr1	46084566	46096566	+	-0.169455	0.456371
ENSG00000159596	TMEM69	7499	chr1	46160115	46167615	+	-0.446463	0.235696
ENSG00000132128	LRRC41	4999	chr1	46721867	46726867	-	-0.244767	0.675409
ENSG00000123091	RNF11	28499	chr1	51739127	51767627	+	1.44793	7.85958e-06
ENSG00000134748	PRPF38A	22499	chr1	52886511	52909011	+	-0.376174	0.119823
ENSG00000116133	DHCR24	7499	chr1	55307805	55315305	-	-0.393343	0.473351
ENSG00000142864	SERBP1	18999	chr1	67854492	67873492	-	1.33743	2.71616e-06
ENSG00000228988		8999	chr1	70675271	70684271	-	1.21864	0.00850062
ENSG00000116761	CTH	5999	chr1	70905534	70911534	+	3.13	4.76048e-06
ENSG00000132485	ZRANB2	14999	chr1	71513973	71528973	-	1.80529	4.41973e-09
ENSG00000036549	ZZZ3	7499	chr1	78020600	78028100	-	0.584075	0.276163
ENSG00000180488	MIGA1	9999	chr1	78344106	78354106	+	1.92676	3.5428e-06
ENSG00000162664	ZNF326	7999	chr1	90501090	90509090	+	1.68484	0.00516046
ENSG00000122435	TRMT13	5499	chr1	100616053	100621553	+	0.335507	0.509077
ENSG00000134186	PRPF38B	14999	chr1	109244425	109259425	+	1.8004	1.3861e-06
ENSG00000031698	SARS1	10499	chr1	109780791	109791291	+	3.30017	6.57666e-19
ENSG00000116459	ATP5PB	15999	chr1	112005395	112021395	+	2.26747	1.1808e-14
ENSG00000116793	PHTF1	16499	chr1	114222952	114239452	-	1.30944	2.17409e-07
ENSG00000081026	MAGI3	43499	chr1	114228545	114272045	+	1.04165	1.53479e-06
ENSG00000203865	ATP1A1-AS1	8999	chr1	116925868	116934868	-	0.591126	0.000750718
ENSG00000186364	NUDT17	8499	chr1	145577614	145586114	-	-1.10712	1.55801e-05
ENSG00000117360	PRPF3	9499	chr1	150325671	150335171	+	2.01836	6.10881e-05
ENSG00000143418	CERS2	11999	chr1	150921058	150933058	-	-0.398592	0.128857
ENSG00000159377	PSMB4	8499	chr1	151374420	151382920	+	-0.924259	9.8723e-07
ENSG00000163462	TRIM46	7499	chr1	155157447	155164947	+	-1.22784	2.10581e-12
ENSG00000260238	PMF1-BGLAP	10999	chr1	156213123	156224123	+	0.412145	0.0261845
ENSG00000158769	F11R	10499	chr1	160954500	160965000	-	0.320101	0.286483
ENSG00000143183	TMCO1	21999	chr1	165674031	165696031	-	2.06319	1.97669e-12
ENSG00000215838	LOC440700	7999	chr1	165679205	165687205	+	4.31453	1.28207e-07
ENSG00000117475	BLZF1	20499	chr1	169365778	169386278	+	2.95403	7.20342e-20
ENSG00000117523	PRRC2C	22499	chr1	171562650	171585150	+	3.36495	1.07412e-20
ENSG00000117592	PRDX6	7499	chr1	173457946	173465446	+	1.92425	7.41933e-05
ENSG00000120334	CENPL	67999	chr1	173700687	173768687	-	0.834303	5.38361e-06
ENSG00000076321	KLHL20	21499	chr1	173755840	173777340	+	0.829915	0.00169968
ENSG00000116161	CACYBP	4499	chr1	174980851	174985351	+	0.0297413	0.940509
ENSG00000058085	LAMC2	11999	chr1	183214035	183226035	+	0.00436402	0.991834
ENSG00000116668	SWT1	17999	chr1	185260897	185278897	+	-1.50298	1.44057e-13
ENSG00000162702	ZNF281	68499	chr1	200305567	200374067	-	4.16715	1.29031e-48
ENSG00000198700	IPO9	5499	chr1	201853422	201858922	+	2.66381	6.13907e-09
ENSG00000183155	RABIF	4999	chr1	202843084	202848084	-	-0.911796	0.0366979
ENSG00000058673	ZC3H11A	4499	chr1	203823252	203827752	+	-0.171986	0.71354
ENSG00000133065	SLC41A1	13499	chr1	205744720	205758220	-	3.3647	1.09892e-12
ENSG00000092978	GPATCH2	7499	chr1	217592833	217600333	-	2.43517	0.000166751
ENSG00000143498	TAF1A	5999	chr1	222725243	222731243	-	-0.322145	0.467191
ENSG00000135763	URB2	9999	chr1	229795946	229805946	+	-0.511967	0.105494
ENSG00000173409	ARV1	20999	chr1	231136341	231157341	+	-0.538338	0.00876797
ENSG00000116903	EXOC8	8999	chr1	231459479	231468479	-	3.45997	1.13488e-39
ENSG00000010072	SPRTN	27999	chr1	231490769	231518769	+	-0.388214	0.0444714
ENSG00000162885	B3GALNT2	9499	chr1	235603737	235613237	-	-1.28646	8.96069e-12
ENSG00000086619	ERO1B	50499	chr1	236328354	236378854	-	2.68497	1.40544e-51
ENSG00000091483	FH	16499	chr1	241644402	241660902	-	3.84365	1.65252e-42
ENSG00000135747	ZNF670-ZNF695	4499	chr1	247104348	247108848	-	0.15886	0.785371
ENSG00000107929	LARP4B	40499	chr10	814983	855483	-	4.04099	1.18644e-52
ENSG00000067064	IDI1	13999	chr10	1071847	1085847	-	4.25289	1.40938e-23
ENSG00000151657	KIN	10499	chr10	7782424	7792924	-	3.67842	3.74259e-14
ENSG00000136754	ABI1	5499	chr10	27030021	27035521	-	-2.19477	2.08247e-10
ENSG00000120539	MASTL	6999	chr10	27475853	27482853	+	2.04073	0.00366954
ENSG00000170759	KIF5B	19499	chr10	32278437	32297937	-	4.23144	5.93885e-38
ENSG00000189180	ZNF33A	6499	chr10	38354016	38360516	+	-0.209865	0.644397
ENSG00000177613	CSTF2T	6999	chr10	53448246	53455246	-	2.14765	7.35243e-08
ENSG00000221817	PPP3CB-AS1	3999	chr10	75279828	75283828	+	2.65664	0.000560656
ENSG00000122359	ANXA11	20499	chr10	81890144	81910644	-	0.132114	0.632522
ENSG00000165678	GHITM	10499	chr10	85913001	85923501	+	1.89271	1.24096e-06
ENSG00000148672	GLUD1	8999	chr10	88801242	88810242	-	1.05719	0.0237935
ENSG00000107854	TNKS2	15499	chr10	93625033	93640533	+	3.40909	2.00778e-25
ENSG00000095564	BTAF1	4499	chr10	93790082	93794582	+	-0.347063	0.534942
ENSG00000148690	FRA10AC1	8999	chr10	95418639	95427639	-	1.04187	0.00632355
ENSG00000155229	MMS19	9499	chr10	99208580	99218080	-	-1.09754	1.50738e-05
ENSG00000075826	SEC31B	9999	chr10	102236398	102246398	-	2.10943	4.34505e-08
ENSG00000077150	NFKB2	5999	chr10	104162281	104168281	+	1.36232	0.033452
ENSG00000138107	ACTR1A	27499	chr10	104211485	104238985	-	2.35649	5.76916e-26
ENSG00000138166	DUSP5	36999	chr10	112271302	112308302	+	5.11716	9.64558e-71
ENSG00000165650	PDZD8	13999	chr10	119025999	119039999	-	0.200248	0.371549
ENSG00000165669	FAM204A	22999	chr10	120042400	120065400	-	2.22141	3.66547e-14
ENSG00000188613	NANOS1	11999	chr10	120793854	120805854	+	-1.32905	6.4131e-14
ENSG00000119979	DENND10	4499	chr10	120897496	120901996	+	-1.10073	0.0210181
ENSG00000108010	GLRX3	21499	chr10	131982785	132004285	+	4.10814	6.81858e-32
ENSG00000176171	BNIP3	14499	chr10	133767077	133781577	-	-0.297757	0.213464
ENSG00000214063	TSPAN4	10999	chr11	867116	878116	+	-0.0608713	0.869334
ENSG00000269821	KCNQ1OT1	13999	chr11	2615557	2629557	-	8.68735	1.73877e-08
ENSG00000132275	RRP8	34499	chr11	6581804	6616304	-	2.02992	1.33429e-24
ENSG00000148925	BTBD10	14499	chr11	13395047	13409547	-	-0.196657	0.581585
ENSG00000129083	COPB1	8999	chr11	14455985	14464985	-	4.21903	1.52456e-20
ENSG00000110756	HPS5	7499	chr11	18292722	18300222	-	1.16432	0.0104393
ENSG00000185238	PRMT3	6999	chr11	20530840	20537840	+	-0.643471	0.114924
ENSG00000148943	LIN7C	14499	chr11	27501622	27516122	-	3.04158	1.02214e-11
ENSG00000148950	IMMP1L	9499	chr11	31444447	31453947	-	-0.104164	0.723312
ENSG00000166016	ABTB2	5499	chr11	34167034	34172534	-	-1.20711	3.98684e-07
ENSG00000135372	NAT10	18499	chr11	34169217	34187717	+	3.85974	1.08577e-47
ENSG00000151348	EXT2	13499	chr11	44266979	44280479	+	0.0953848	0.759434
ENSG00000166902	MRPL16	12499	chr11	59561107	59573607	-	-0.27591	0.344509
ENSG00000110104	CCDC86	6499	chr11	60618554	60625054	+	6.52639	2.60756e-11
ENSG00000149483	TMEM138	24499	chr11	61136981	61161481	+	1.45636	1.20878e-07
ENSG00000162191	UBXN1	3999	chr11	62439969	62443969	-	1.04356	0.11244
ENSG00000168066	SF1	3999	chr11	64528077	64532077	-	3.30057	7.67344e-10
ENSG00000175115	PACS1	7999	chr11	66012218	66020218	+	-0.0244458	0.939794
ENSG00000173914	RBM4B	8999	chr11	66423468	66432468	-	1.13546	0.0069215
ENSG00000110721	CHKA	11999	chr11	67808325	67820325	-	-0.445942	0.0457944
ENSG00000131626	PPFIA1	13499	chr11	70230509	70244009	+	1.89831	1.93138e-06
ENSG00000054967	RELT	7499	chr11	73108519	73116019	+	0.646519	0.0273426
ENSG00000181924	COA4	10499	chr11	73573211	73583711	-	0.0469813	0.905023
ENSG00000149262	INTS4	52499	chr11	77537265	77589765	-	1.24021	7.20779e-09
ENSG00000247137	ANKRD42-DT	9999	chr11	82885532	82895532	-	1.0388	0.00546633
ENSG00000166266	CUL5	13499	chr11	107978503	107992003	+	1.50685	7.45468e-05
ENSG00000149308	NPAT	30999	chr11	107996941	108027941	-	0.365417	0.0660827
ENSG00000075239	ACAT1	15499	chr11	108018503	108034003	+	0.385972	0.172729
ENSG00000137713	PPP2R1B	15499	chr11	111582131	111597631	-	-0.0159457	0.955387
ENSG00000120458	MSANTD2	3999	chr11	124632393	124636393	-	4.2262	1.93165e-06
ENSG00000080854	IGSF9B	12499	chr11	133765958	133778458	-	-0.675453	0.00428361
ENSG00000078237	TIGAR	7499	chr12	4462338	4469838	+	0.92682	3.64022e-05
ENSG00000139620	KANSL2	5999	chr12	49041183	49047183	-	4.86678	3.6776e-16
ENSG00000197111	PCBP2	9999	chr12	53874946	53884946	+	1.97887	2.39142e-11
ENSG00000205323	SARNP	5499	chr12	56140746	56146246	-	0.0804846	0.870311
ENSG00000257809		8999	chr12	56535579	56544579	-	-0.879219	1.37117e-06
ENSG00000139641	ESYT1	7499	chr12	56538455	56545955	+	2.43373	2.40153e-11
ENSG00000170581	STAT2	3999	chr12	56731380	56735380	-	1.47608	4.32071e-05
ENSG00000176422	SPRYD4	10499	chr12	56864763	56875263	+	0.66025	0.0471522
ENSG00000135655	USP15	9499	chr12	62811211	62820711	+	1.99615	0.000705669
ENSG00000139233	LLPH	6999	chr12	66509841	66516841	-	0.652172	0.105113
ENSG00000080371	RAB21	16499	chr12	72184699	72201199	+	2.06998	4.3362e-16
ENSG00000257839		20499	chr12	76427677	76448177	+	-0.355584	0.0701361
ENSG00000175183	CSRP2	16999	chr12	77235494	77252494	-	0.850108	0.000311145
ENSG00000177889	UBE2N	11999	chr12	93787448	93799448	-	-0.443273	0.177858
ENSG00000173598	NUDT4	28999	chr12	93797024	93826024	+	-0.782672	2.53762e-05
ENSG00000173588	CEP83	7999	chr12	94692224	94700224	-	0.4978	0.234822
ENSG00000120832	MTERF2	10499	chr12	107360568	107371068	-	-0.430996	0.12344
ENSG00000139438	FAM222A	14999	chr12	110208312	110223312	+	5.79108	3.17371e-92
ENSG00000151164	RAD9B	7499	chr12	110969891	110977391	+	-1.63468	7.64836e-10
ENSG00000198270	TMEM116	15999	chr12	112353085	112369085	-	3.65391	4.29009e-22
ENSG00000111300	NAA25	11499	chr12	112452999	112464499	-	-0.281674	0.181257
ENSG00000135148	TRAFD1	20499	chr12	112591407	112611907	+	-0.036376	0.885839
ENSG00000139405	RITA1	6499	chr12	113630173	113636673	+	1.0642	0.0577558
ENSG00000111737	RAB35	14499	chr12	120518398	120532898	-	1.29277	9.76244e-07
ENSG00000111786	SRSF9	15230	chr12	120884239	120899470	-	-0.646359	0.00236942
ENSG00000167272	POP5	8499	chr12	121008066	121016566	-	-0.310609	0.1936
ENSG00000139722	VPS37B	26999	chr12	123322881	123349881	-	0.536064	0.032393
ENSG00000177084	POLE	12999	chr12	133187347	133200347	-	4.28438	3.12845e-17
ENSG00000139618	BRCA2	5999	chr13	32973805	32979805	+	1.99821	2.41276e-05
ENSG00000188342	GTF2F2	16999	chr13	45858237	45875237	+	1.133	0.00595373
ENSG00000102796	DHRS12	10499	chr13	52331628	52342128	-	-0.812828	0.000148406
ENSG00000136122	BORA	14999	chr13	73330336	73345336	+	-0.878128	2.66041e-05
ENSG00000228889	UBAC2-AS1	7499	chr13	99841130	99848630	-	6.99018	1.44073e-09
ENSG00000134905	CARS2	14499	chr13	111279258	111293758	-	0.550273	0.0248193
ENSG00000213995	NAXD	30499	chr13	111292340	111322840	+	-0.231086	0.186262
ENSG00000185896	LAMP1	10999	chr13	113977987	113988987	+	1.90388	1.31057e-07
ENSG00000198805	PNP	5499	chr14	20945253	20950753	+	2.32403	2.37292e-37
ENSG00000258441	LINC00641	6499	chr14	21661737	21668237	-	1.52421	3.39542e-06
ENSG00000092201	SUPT16H	3999	chr14	21815630	21819630	-	0.97689	0.0967968
ENSG00000260830		11999	chr14	21853079	21865079	+	-0.910664	1.81923e-06
ENSG00000100461	RBM23	7499	chr14	23362353	23369853	-	0.963622	0.00983498
ENSG00000092020	PPP2R3C	4999	chr14	35549672	35554672	-	-0.750002	0.00938838
ENSG00000092208	GEMIN2	6999	chr14	39606177	39613177	+	2.40037	2.07861e-06
ENSG00000213741	RPS29	6499	chr14	50036889	50043389	-	1.25137	0.0426876
ENSG00000165525	NEMF	9499	chr14	50240496	50249996	-	-0.221755	0.521364
ENSG00000168175	MAPK1IP1L	7999	chr14	55536910	55544910	+	2.23177	8.45305e-06
ENSG00000126775	ATG14	5499	chr14	55827609	55833109	-	2.34784	0.00146827
ENSG00000178974	FBXO34	9999	chr14	55828636	55838636	+	0.0632749	0.838829
ENSG00000053770	AP5M1	9499	chr14	57756797	57766297	+	0.682722	0.0486595
ENSG00000258667	HIF1A-AS3	7999	chr14	62174275	62182275	-	0.535297	0.122185
ENSG00000100554	ATP6V1D	26999	chr14	67734087	67761087	-	1.23916	4.85327e-07
ENSG00000072415	PALS1	3999	chr14	67802536	67806536	+	-0.594824	0.0348187
ENSG00000080815	PSEN1	19499	chr14	73690399	73709899	+	3.69682	7.22499e-22
ENSG00000119718	EIF2B2	5499	chr14	75476292	75481792	+	0.186846	0.773507
ENSG00000197102	DYNC1H1	6499	chr14	102517129	102523629	+	1.15621	7.41933e-05
ENSG00000100664	EIF5	8999	chr14	103811362	103820362	+	3.70362	1.26239e-12
ENSG00000088808	PPP1R13B	7499	chr14	104192588	104200088	-	-0.698739	0.0274488
ENSG00000170779	CDCA4	19499	chr14	105456409	105475909	-	1.09155	0.000124192
ENSG00000114062	UBE3A	5999	chr15	25576380	25582380	-	-1.42919	0.000992836
ENSG00000128891	CCDC32	4499	chr15	40816381	40820881	-	1.15574	0.02132
ENSG00000250379		8499	chr15	42108796	42117296	-	-0.589605	0.0689476
ENSG00000140326	CDAN1	14499	chr15	43001256	43015756	-	1.12618	0.00162461
ENSG00000138592	USP8	21999	chr15	50793280	50815280	+	1.80914	4.98223e-10
ENSG00000166477	LEO1	17499	chr15	52212721	52230221	-	-1.03395	0.000938954
ENSG00000069943	PIGB	5999	chr15	55647846	55653846	+	-0.331449	0.208589
ENSG00000137845	ADAM10	8499	chr15	58878902	58887402	-	0.690041	0.0338314
ENSG00000157483	MYO1E	21999	chr15	59405112	59427112	-	0.58046	0.0172554
ENSG00000174485	DENND4A	9499	chr15	65940883	65950383	-	1.07617	0.0181006
ENSG00000140463	BBS4	10499	chr15	73030817	73041317	+	1.06526	0.0114962
ENSG00000140577	CRTC3	5499	chr15	91188577	91194077	+	3.0641	9.94704e-05
ENSG00000103852	TTC23	4499	chr15	99672027	99676527	-	1.98123	0.00240315
ENSG00000196408	NOXO1	5499	chr16	2023417	2028917	-	-1.90216	2.5072e-15
ENSG00000122386	ZNF205	7499	chr16	3170518	3178018	+	4.79461	4.89681e-19
ENSG00000167981	ZNF597	7499	chr16	3478603	3486103	-	2.8633	4.69422e-11
ENSG00000103423	DNAJA3	7999	chr16	4506776	4514776	+	-0.954544	0.000912409
ENSG00000103415	HMOX2	6999	chr16	4560348	4567348	+	-1.00099	0.000386624
ENSG00000168101	NUDT16L1	7499	chr16	4745860	4753360	+	-0.11986	0.782125
ENSG00000118900	UBN1	13999	chr16	4932361	4946361	+	-0.00409673	0.98729
ENSG00000067365	METTL22	5999	chr16	8740081	8746081	+	1.3503	0.00594034
ENSG00000153048	CARHSP1	3999	chr16	8942798	8946798	-	-0.697324	0.00470248
ENSG00000263307		6499	chr16	11989468	11995968	+	-0.546611	0.0697408
ENSG00000103429	BFAR	8499	chr16	14763093	14771593	+	2.48479	2.03871e-15
ENSG00000140740	UQCRC2	14499	chr16	21994981	22009481	+	5.55932	2.51677e-27
ENSG00000140743	CDR2	23499	chr16	22333756	22357256	-	-1.32998	1.05484e-10
ENSG00000077238	IL4R	5999	chr16	27376099	27382099	+	3.04443	5.29783e-10
ENSG00000077235	GTF3C1	5999	chr16	27464875	27470875	-	5.37093	1.38844e-06
ENSG00000102870	ZNF629	7499	chr16	30782277	30789777	-	-0.951887	3.96678e-06
ENSG00000089280	FUS	3999	chr16	31203127	31207127	+	-0.290325	0.518686
ENSG00000261359	PYCARD-AS1	13999	chr16	31214773	31228773	+	4.80502	1.2367e-24
ENSG00000166164	BRD7	12999	chr16	50334397	50347397	-	-0.024562	0.944242
ENSG00000168802	CHTF8	4999	chr16	69146912	69151912	-	0.438215	0.137182
ENSG00000132603	NIP7	14499	chr16	69377014	69391514	+	0.346607	0.16524
ENSG00000223496	EXOSC6	3999	chr16	70280133	70284133	-	-1.2351	0.00135964
ENSG00000157353	FCSK	5499	chr16	70514177	70519677	+	-0.18084	0.647553
ENSG00000140829	DHX38	4499	chr16	72146811	72151311	+	0.243312	0.682943
ENSG00000034713	GABARAPL2	3999	chr16	75611779	75615779	+	3.78184	2.09873e-07
ENSG00000103168	TAF1C	5499	chr16	84205957	84211457	-	3.67244	6.68643e-08
ENSG00000103248	MTHFSD	5999	chr16	86557781	86563781	-	3.79325	0.0573528
ENSG00000103257	SLC7A5	15499	chr16	87848128	87863628	-	5.92906	1.40643e-24
ENSG00000103335	PIEZO1	8499	chr16	88773250	88781750	-	-0.141137	0.602615
ENSG00000075399	VPS9D1	6999	chr16	89766541	89773541	-	2.63875	9.39087e-07
ENSG00000158805	ZNF276	14999	chr16	89807311	89822311	+	1.39183	0.000663215
ENSG00000177370	TIMM22	10999	chr17	906911	917911	+	0.42059	0.12325
ENSG00000236618	PITPNA-AS1	10499	chr17	1421390	1431890	+	-0.791974	1.0973e-05
ENSG00000074755	ZZEF1	4499	chr17	3903238	3907738	-	4.27868	0.000587295
ENSG00000185722	ANKFY1	10999	chr17	4056200	4067200	-	1.92846	1.54591e-07
ENSG00000132382	MYBBP1A	16499	chr17	4425691	4442191	-	2.14608	5.45772e-11
ENSG00000108528	SLC25A11	11499	chr17	4828924	4840424	-	0.454621	0.142579
ENSG00000262227		3999	chr17	4891741	4895741	+	0.365809	0.467492
ENSG00000029725	RABEP1	3999	chr17	5289129	5293129	+	-1.00493	0.00237209
ENSG00000170222	ADPRM	10499	chr17	10614550	10625050	+	1.06559	0.00170367
ENSG00000065559	MAP2K4	14999	chr17	12047147	12062147	+	5.14726	4.14594e-41
ENSG00000214941	ZSWIM7	11499	chr17	15868373	15879873	-	0.531849	0.164404
ENSG00000108474	PIGL	11499	chr17	16252115	16263615	+	0.838986	0.00814097
ENSG00000172171	TEFM	33999	chr17	29190353	29224353	-	1.57029	6.17978e-09
ENSG00000176208	ATAD5	8999	chr17	29222887	29231887	+	0.460885	0.167397
ENSG00000010244	ZNF207	62033	chr17	30708905	30770939	+	3.84048	3.54358e-58
ENSG00000161326		13999	chr17	35873603	35887603	+	0.231562	0.416626
ENSG00000267542		10999	chr17	35973886	35984886	+	0.0830323	0.790779
ENSG00000174111		5999	chr17	36556019	36562019	+	-0.460936	0.0826786
ENSG00000108306	FBXL20	6999	chr17	37408383	37415383	-	-0.191879	0.567578
ENSG00000167258	CDK12	39499	chr17	37721160	37760660	+	3.15041	8.36913e-42
ENSG00000200127		8999	chr17	41140932	41149932	-	0.29846	0.178347
ENSG00000068079	IFI35	10499	chr17	41166473	41176973	+	-0.553685	0.00132521
ENSG00000267002		7999	chr17	41308199	41316199	-	0.00219616	0.996392
ENSG00000188825	LINC00910	53999	chr17	41393212	41447212	-	3.45235	2.72967e-70
ENSG00000108883	EFTUD2	7499	chr17	42919810	42927310	-	1.29248	0.00532947
ENSG00000004897	CDC27	12499	chr17	45182568	45195068	-	2.14697	9.76244e-07
ENSG00000228782		28499	chr17	45499433	45527933	-	0.934108	1.72803e-05
ENSG00000248278	LOC105371814	12499	chr17	46939721	46952221	-	-0.613568	0.00333409
ENSG00000159210	SNF8	6999	chr17	46999677	47006677	-	-0.953268	6.16066e-08
ENSG00000136504	KAT7	11499	chr17	47906458	47917958	+	0.4702	0.213018
ENSG00000108848	LUC7L3	23999	chr17	48833574	48857574	+	5.3732	3.18771e-35
ENSG00000264364	DYNLL2	5999	chr17	56172897	56178897	+	3.1674	1.66903e-26
ENSG00000108510	MED13	6999	chr17	60012965	60019965	-	3.99258	1.4141e-07
ENSG00000136463	TACO1	7499	chr17	61685725	61693225	+	1.29844	0.00405484
ENSG00000087191	PSMC5	7499	chr17	61909379	61916879	+	-0.749457	0.000219601
ENSG00000197170	PSMD12	3999	chr17	65330031	65334031	-	4.33523	4.45829e-10
ENSG00000108469	RECQL5	16499	chr17	73606424	73622924	-	2.67022	7.9158e-16
ENSG00000129673	AANAT	4999	chr17	74466199	74471199	+	-1.43866	1.18779e-08
ENSG00000163597	SNHG16	3999	chr17	74561430	74565430	+	-0.0719385	0.871737
ENSG00000171302	CANT1	8999	chr17	76978798	76987798	-	4.19123	1.126e-22
ENSG00000141564	RPTOR	9999	chr17	78940171	78950171	+	5.15408	1.49409e-11
ENSG00000175866	BAIAP2	7999	chr17	79091232	79099232	+	2.17536	2.63375e-06
ENSG00000224877	NDUFAF8	35499	chr17	79215081	79250581	+	0.404431	0.0619331
ENSG00000183048	SLC25A10	18999	chr17	79688042	79707042	+	3.97742	1.34766e-26
ENSG00000178927	CYBC1	7999	chr17	80392464	80400464	-	-0.180684	0.610438
ENSG00000176845	METRNL	7999	chr17	81052864	81060864	+	6.46991	2.32768e-42
ENSG00000186812	ZNF397	10499	chr18	32847097	32857597	+	4.77287	2.07007e-14
ENSG00000257267	ZNF271P	8499	chr18	32890730	32899230	+	2.02503	7.7339e-13
ENSG00000141428	C18orf21	34999	chr18	33559241	33594241	+	-0.550023	0.00471231
ENSG00000167220	HDHD2	10499	chr18	44623273	44633773	-	1.85541	1.49597e-07
ENSG00000167216	KATNAL2	4499	chr18	44627658	44632158	+	1.54992	0.000780486
ENSG00000177576	C18orf32	4999	chr18	47003027	47008027	-	0.0997904	0.874016
ENSG00000119541	VPS4B	8499	chr18	61047922	61056422	-	1.19154	0.0260852
ENSG00000070423	RNF126	9499	chr19	638025	647525	-	1.31291	0.000716879
ENSG00000182087	TMEM259	6499	chr19	1003146	1009646	-	5.18449	9.9817e-15
ENSG00000167468	GPX4	19499	chr19	1106787	1126287	+	-2.11335	2.41726e-21
ENSG00000065000	AP3D1	3999	chr19	2096987	2100987	-	1.27748	0.00331215
ENSG00000088256	GNA11	6499	chr19	3124002	3130502	+	0.386503	0.153993
ENSG00000126934	MAP2K2	9499	chr19	4080818	4090318	-	1.36449	0.00106571
ENSG00000125657	TNFSF9	56999	chr19	6535931	6592931	+	5.86103	7.57581e-104
ENSG00000125733	TRIP10	8499	chr19	6751537	6760037	+	-3.17992	3.49043e-65
ENSG00000171466	ZNF562	5499	chr19	9753829	9759329	-	-1.2197	0.000580043
ENSG00000127616	SMARCA4	8999	chr19	11176071	11185071	+	0.443988	0.399169
ENSG00000198551	ZNF627	20499	chr19	11729950	11750450	+	6.13165	5.2072e-31
ENSG00000219665	ZNF433-AS1	7499	chr19	12157090	12164590	+	5.73306	2.70779e-08
ENSG00000173875	ZNF791	22499	chr19	12742735	12765235	+	0.10321	0.556335
ENSG00000268189		4499	chr19	15492005	15496505	+	-0.400381	0.427655
ENSG00000053501	USE1	4999	chr19	17330638	17335638	+	1.93311	0.000371696
ENSG00000269439	PGLS-DT	15499	chr19	17584298	17599798	-	2.63359	2.96366e-14
ENSG00000105656	ELL	3999	chr19	18549472	18553472	-	4.60842	2.66936e-31
ENSG00000178093	TSSK6	7499	chr19	19615726	19623226	-	-1.85626	1.79937e-23
ENSG00000167491	GATAD2A	6499	chr19	19619740	19626240	+	2.43721	4.10922e-07
ENSG00000196705	ZNF431	5999	chr19	21373034	21379034	+	0.202933	0.701989
ENSG00000188283	ZNF383	5499	chr19	37734828	37740328	+	0.386065	0.565562
ENSG00000160392	C19orf47	8999	chr19	40816442	40825442	-	0.233785	0.593657
ENSG00000077312	SNRPA	6999	chr19	41271294	41278294	+	5.70773	9.18852e-28
ENSG00000167380	ZNF226	7499	chr19	44682534	44690034	+	1.99086	0.00102503
ENSG00000104884	ERCC2	11999	chr19	45841094	45853094	-	0.232451	0.392819
ENSG00000177051	FBXO46	13499	chr19	46200386	46213886	-	0.721245	0.00681654
ENSG00000105281	SLC1A5	5999	chr19	47272139	47278139	-	2.90112	5.07155e-08
ENSG00000134815	DHX34	13999	chr19	47885961	47899961	+	2.23263	2.44384e-16
ENSG00000105373	NOP53	3999	chr19	48260315	48264315	+	-0.031846	0.960769
ENSG00000268530	LOC105372430	13499	chr19	48955349	48968849	-	-0.713294	0.000388085
ENSG00000167747	C19orf48P	11018	chr19	51289941	51300960	-	1.86511	7.16383e-08
ENSG00000105568	PPP2R1A	20499	chr19	52730687	52751187	+	1.54186	4.32325e-07
ENSG00000167766	ZNF83	7999	chr19	53089312	53097312	-	4.99341	3.64788e-13
ENSG00000213020	ZNF611	4499	chr19	53201565	53206065	-	-0.521075	0.120371
ENSG00000170949	ZNF160	5499	chr19	53564358	53569858	-	0.889272	0.0733861
ENSG00000160336	ZNF761	4999	chr19	53961515	53966515	+	3.03896	1.0182e-10
ENSG00000226696	LENG8-AS1	5999	chr19	54949990	54955990	-	2.13413	6.88193e-08
ENSG00000063245	EPN1	7499	chr19	56221224	56228724	+	6.07261	5.10272e-27
ENSG00000083844	ZNF264	22499	chr19	57724724	57747224	+	0.923632	1.55109e-05
ENSG00000267871	ZNF460-AS1	14999	chr19	57763587	57778587	-	-0.161454	0.603634
ENSG00000197714	ZNF460	10499	chr19	57804937	57815437	+	0.321014	0.285955
ENSG00000186230	ZNF749	4999	chr19	57956853	57961853	+	-0.559278	0.18794
ENSG00000249471	ZNF324B	8999	chr19	58969200	58978200	+	-0.276217	0.580865
ENSG00000119771	KLHL29	5999	chr2	23931481	23937481	+	-0.416302	0.449461
ENSG00000115211	EIF2B4	4999	chr2	27582218	27587218	-	2.19884	2.64226e-05
ENSG00000152683	SLC30A6	36999	chr2	32449448	32486448	+	1.70886	1.31148e-15
ENSG00000003509	NDUFAF7	15999	chr2	37480546	37496546	+	0.0903443	0.777826
ENSG00000068724	TTC7A	6999	chr2	47303276	47310276	+	1.27147	0.0115217
ENSG00000068912	ERLEC1	25499	chr2	54045956	54071456	+	2.03883	4.51583e-13
ENSG00000162994	CLHC1	4999	chr2	55396926	55401926	-	-0.160679	0.749363
ENSG00000115355	CCDC88A	17999	chr2	55496977	55514977	-	1.97615	5.44531e-14
ENSG00000162924	REL	13999	chr2	61158745	61172745	+	0.906724	0.00362405
ENSG00000212978	C2orf74-DT	3999	chr2	61364731	61368731	-	0.842444	0.33511
ENSG00000270820		5499	chr2	61711265	61716765	+	-0.693751	0.0247822
ENSG00000173163	COMMD1	4499	chr2	62374382	62378882	+	0.377071	0.603019
ENSG00000163170	BOLA3	5999	chr2	74356524	74362524	-	3.24488	0.000109125
ENSG00000225439	BOLA3-DT	10999	chr2	74377188	74388188	+	-0.719721	1.73174e-05
ENSG00000152291	TGOLN2	14499	chr2	85530646	85545146	-	0.0218552	0.937848
ENSG00000068654	POLR1A	8999	chr2	86238338	86247338	-	3.47556	1.40641e-09
ENSG00000132300	PTCD3	24999	chr2	86369280	86394280	+	0.280855	0.154058
ENSG00000135956	TMEM127	32999	chr2	96881253	96914253	-	2.54561	5.66984e-28
ENSG00000204685		15499	chr2	96908359	96923859	+	-0.756234	7.08329e-05
ENSG00000158435	CNOT11	12499	chr2	101886778	101899278	+	-1.41354	4.37734e-11
ENSG00000135974	C2orf49	12999	chr2	105965668	105978668	+	-1.24035	2.02198e-08
ENSG00000115091	ACTR3	7499	chr2	114720173	114727673	+	5.1348	0.00470055
ENSG00000136731	UGGT1	3999	chr2	128953251	128957251	+	1.51581	0.00146373
ENSG00000136720	HS6ST1	22499	chr2	128971789	128994289	-	5.38113	2.34176e-32
ENSG00000115947	ORC4	7499	chr2	148680467	148687967	-	-0.437122	0.237412
ENSG00000196504	PRPF40A	58999	chr2	153449106	153508106	-	0.461142	0.00652151
ENSG00000157827	FMNL2	11499	chr2	153506348	153517848	+	-1.21905	2.32478e-10
ENSG00000123607	TTC21B	10999	chr2	166702984	166713984	-	2.91766	4.01296e-25
ENSG00000144357	UBR3	29999	chr2	170940641	170970641	+	3.76361	1.61673e-47
ENSG00000115840	SLC25A12	36999	chr2	172603879	172640879	-	1.3027	8.54203e-12
ENSG00000077380	DYNC1I2	24999	chr2	172604930	172629930	+	1.43961	2.62178e-12
ENSG00000115368	WDR75	13499	chr2	190340291	190353791	+	1.33344	0.000347841
ENSG00000128699	ORMDL1	6999	chr2	190628048	190635048	-	1.13248	0.0486448
ENSG00000253559		11499	chr2	190630282	190641782	+	-0.456073	0.0674966
ENSG00000173559	NABP1	63499	chr2	192561385	192624885	+	2.74513	3.00791e-47
ENSG00000162971	TYW5	5999	chr2	200788697	200794697	-	-0.903615	0.00181734
ENSG00000196290	NIF3L1	18999	chr2	201768655	201787655	+	-1.24738	5.20331e-10
ENSG00000055044	NOP58	4999	chr2	203168389	203173389	+	1.74412	0.00187967
ENSG00000273456		8499	chr2	203231154	203239654	-	4.01866	1.4829e-09
ENSG00000173166	RAPH1	8999	chr2	204250067	204259067	-	2.8162	2.37213e-06
ENSG00000118246	FASTKD2	9499	chr2	207657233	207666733	+	-0.51229	0.0904762
ENSG00000163251	FZD5	7999	chr2	208619309	208627309	-	0.487338	0.0430432
ENSG00000178385	PLEKHM3	6999	chr2	208686026	208693026	-	-0.235906	0.582776
ENSG00000144445	KANSL1L	6499	chr2	210879646	210886146	-	-1.92861	3.8926e-11
ENSG00000127837	AAMP	5999	chr2	219122849	219128849	-	2.55484	9.00977e-06
ENSG00000135912	TTLL4	9999	chr2	219620139	219630139	+	0.312172	0.486208
ENSG00000125875	TBC1D20	18499	chr20	397623	416123	-	-0.550342	0.00593077
ENSG00000101266	CSNK2A1	6499	chr20	452615	459115	-	0.730498	0.0468813
ENSG00000198171	DDRGK1	7999	chr20	3162995	3170995	-	-1.3049	0.000240781
ENSG00000125843	AP5S1	6499	chr20	3805949	3812449	+	0.78409	0.143231
ENSG00000229539		4499	chr20	3864385	3868885	-	0.996309	0.081341
ENSG00000088766	CRLS1	16499	chr20	6020699	6037199	+	3.89433	1.15417e-42
ENSG00000149346	SLX4IP	17999	chr20	10617477	10635477	+	0.119178	0.608834
ENSG00000125814	NAPB	6499	chr20	23348658	23355158	-	-0.740219	0.0321167
ENSG00000125812	GZF1	4999	chr20	23353700	23358700	+	0.383562	0.279903
ENSG00000101464	PIGU	5999	chr20	33142345	33148345	-	1.72798	0.0194005
ENSG00000132824	SERINC3	9999	chr20	43114861	43124861	-	-0.797507	0.00105765
ENSG00000124120	TTPAL	14499	chr20	43123244	43137744	+	0.177762	0.343189
ENSG00000101109	STK4	19499	chr20	43708600	43728100	+	2.88736	4.58215e-14
ENSG00000100982	PCIF1	12999	chr20	44576662	44589662	+	-0.3968	0.0918216
ENSG00000124228	DDX27	13999	chr20	47860614	47874614	+	-1.05188	8.37278e-08
ENSG00000101138	CSTF1	10499	chr20	54979518	54990018	+	1.01259	0.0091462
ENSG00000124172	ATP5F1E	7499	chr20	57593021	57600521	-	-0.0648273	0.893516
ENSG00000156253	RWDD2B	6999	chr21	30369704	30376704	-	1.21974	0.0314629
ENSG00000142168	SOD1	8999	chr21	33041244	33050244	+	-0.453878	0.0422554
ENSG00000142166	IFNAR1	7999	chr21	34732168	34740168	+	0.936949	0.0975029
ENSG00000159147	DONSON	14499	chr21	34917347	34931847	-	-0.660812	3.13724e-05
ENSG00000236830	CBR3-AS1	4999	chr21	37499064	37504064	-	0.792491	0.10493
ENSG00000273210		4499	chr21	38733278	38737778	-	2.4046	0.0209039
ENSG00000160226	CFAP410	7499	chr21	45741326	45748826	-	-0.560607	0.0301921
ENSG00000099968	BCL2L13	5999	chr22	18213388	18219388	+	-0.442561	0.158643
ENSG00000128191	DGCR8	3999	chr22	20099400	20103400	+	-1.48072	1.47616e-09
ENSG00000182541	LIMK2	11999	chr22	31676066	31688066	+	3.11587	1.03897e-20
ENSG00000100220	RTCB	5499	chr22	32778068	32783568	-	2.83684	4.05324e-12
ENSG00000100348	TXN2	13999	chr22	36849082	36863082	-	5.85535	2.35563e-18
ENSG00000213923	CSNK1E	17499	chr22	38669196	38686696	-	2.30958	2.0217e-19
ENSG00000100413	POLR3H	23499	chr22	41898307	41921807	-	0.257165	0.213656
ENSG00000100412	ACO2	6499	chr22	41924993	41931493	+	-1.51788	1.03483e-09
ENSG00000270022		4499	chr22	43011913	43016413	+	-0.952246	1.86706e-06
ENSG00000182858	ALG12	19999	chr22	50273876	50293876	-	-0.840327	7.55153e-06
ENSG00000100426	ZBED4	6499	chr22	50283726	50290226	+	0.898784	0.0360694
ENSG00000100241	SBF1	10499	chr22	50872928	50883428	-	0.289533	0.220178
ENSG00000113851	CRBN	16499	chr3	3174175	3190675	-	-0.412005	0.150821
ENSG00000134108	ARL8B	6499	chr3	5222596	5229096	+	0.0617721	0.908398
ENSG00000132155	RAF1	7499	chr3	12617599	12625099	-	-1.00152	0.000317709
ENSG00000131368	MRPS25	6499	chr3	15077466	15083966	-	0.112945	0.815507
ENSG00000076242	MLH1	7499	chr3	37107380	37114880	+	0.590972	0.168092
ENSG00000168028	RPSA	4499	chr3	39454033	39458533	+	-0.0266238	0.971413
ENSG00000169981	ZNF35	12572	chr3	44702283	44714856	+	0.718998	0.0177578
ENSG00000173473	SMARCC1	6499	chr3	47620261	47626761	-	3.84125	7.83191e-11
ENSG00000047849	MAP4	6499	chr3	47885681	47892181	-	-0.856959	1.03365e-05
ENSG00000132153	DHX30	5499	chr3	47891685	47897185	+	-0.983952	2.02261e-08
ENSG00000178149	DALRD3	12999	chr3	49039920	49052920	-	-0.806211	3.62834e-05
ENSG00000164062	APEH	3999	chr3	49721396	49725396	+	0.291625	0.675724
ENSG00000163684	RPP14	6499	chr3	58310422	58316922	+	3.63582	6.34983e-09
ENSG00000168291	PDHB	9999	chr3	58403356	58413356	-	-0.706729	0.009954
ENSG00000178700	DHFR2	8999	chr3	93757679	93766679	-	1.41787	0.00128956
ENSG00000154174	TOMM70	9499	chr3	100072774	100082274	-	-0.482941	0.0650539
ENSG00000272758	WDR5B-DT	11499	chr3	122162027	122173527	+	0.0748172	0.845076
ENSG00000138463	SLC49A4	5499	chr3	122599986	122605486	+	1.44161	0.0241703
ENSG00000177646	ACAD9	24999	chr3	128634910	128659910	+	2.54933	2.36369e-31
ENSG00000169714	CNBP	5499	chr3	128882826	128888326	-	-0.77263	0.0286339
ENSG00000251474		8999	chr3	129092764	129101764	-	2.62564	5.82684e-09
ENSG00000174579	MSL2	7999	chr3	135859763	135867763	-	-1.30842	0.000522163
ENSG00000114125	RNF7	9499	chr3	141466402	141475902	+	1.01068	0.0311745
ENSG00000188313	PLSCR1	21999	chr3	146210966	146232966	-	1.55456	1.01624e-10
ENSG00000181467	RAP2B	10499	chr3	152886265	152896765	+	0.516237	0.223185
ENSG00000186432	KPNA4	8999	chr3	160203782	160212782	-	2.5997	2.08128e-14
ENSG00000008952	SEC62	9499	chr3	169716161	169725661	+	4.49478	1.84844e-09
ENSG00000075420	FNDC3B	16999	chr3	172119455	172136455	+	2.94544	3.50417e-16
ENSG00000205981	DNAJC19	15999	chr3	180685496	180701496	-	-0.48781	0.0302331
ENSG00000058063	ATP11B	11999	chr3	182639423	182651423	+	0.709046	0.0637683
ENSG00000073803	MAP3K13	7999	chr3	185206885	185214885	+	-1.46084	8.74322e-11
ENSG00000214135		4499	chr3	197300583	197305083	-	0.570889	0.37112
ENSG00000114473	IQCG	14999	chr3	197600945	197615945	-	-0.483153	0.0234328
ENSG00000168924	LETM1	10999	chr4	1802205	1813205	-	2.5387	2.25445e-19
ENSG00000168884	TNIP2	25999	chr4	2717374	2743374	-	-0.505196	0.0256846
ENSG00000087274	ADD1	4499	chr4	2931803	2936303	+	-0.833218	1.46369e-06
ENSG00000109519	GRPEL1	11499	chr4	7049132	7060632	-	0.824528	9.6214e-05
ENSG00000087008	ACOX3	11499	chr4	8356508	8368008	-	2.19834	1.14956e-12
ENSG00000118579	MED28	9999	chr4	17635728	17645728	+	1.88576	1.27648e-06
ENSG00000163257	DCAF16	7499	chr4	17794777	17802277	-	3.53203	1.49136e-17
ENSG00000169299	PGM2	31499	chr4	37864558	37896058	+	0.628088	0.00722689
ENSG00000078140	UBE2K	17499	chr4	39784412	39801912	+	2.36783	1.76239e-07
ENSG00000226950	DANCR	5499	chr4	53586518	53592018	+	2.61247	8.92825e-20
ENSG00000250220		6499	chr4	74183670	74190170	+	1.95043	0.00269915
ENSG00000172493	AFF1	25499	chr4	88062206	88087706	+	0.946834	1.41612e-05
ENSG00000109270	LAMTOR3	20499	chr4	100778992	100799492	-	2.82739	4.24006e-18
ENSG00000070190	DAPP1	14499	chr4	100791311	100805811	+	-0.330662	0.216164
ENSG00000109332	UBE2D3	19499	chr4	103696039	103715539	-	2.74554	3.65394e-21
ENSG00000246560		7499	chr4	103765232	103772732	+	2.94112	2.65233e-11
ENSG00000109475	RPL34	19999	chr4	109551568	109571568	+	4.45481	2.51158e-20
ENSG00000123739	PLA2G12A	5999	chr4	110625144	110631144	-	1.86583	0.00037437
ENSG00000164167	LSM6	6999	chr4	147121152	147128152	+	2.40138	0.00014781
ENSG00000171497	PPID	19499	chr4	159610785	159630285	-	1.07685	6.77313e-05
ENSG00000145439	CBR4	7999	chr4	169776920	169784920	-	3.34649	0.000217166
ENSG00000221990		8499	chr5	433144	441644	-	3.34929	7.65349e-08
ENSG00000188242	SLC9A3-OT1	12999	chr5	453238	466238	-	-0.0185204	0.956906
ENSG00000171421	MRPL36	12999	chr5	1785499	1798499	-	5.79074	3.47792e-20
ENSG00000154124	OTULIN	17999	chr5	14699820	14717820	+	0.27284	0.151185
ENSG00000197603	CPLANE1	63999	chr5	37042329	37106329	-	-0.249111	0.177159
ENSG00000164327	RICTOR	5999	chr5	38932020	38938020	-	-0.864639	2.9655e-07
ENSG00000145592	RPL37	17499	chr5	40807863	40825363	-	4.22622	4.83279e-22
ENSG00000164172	MOCS2	13162	chr5	52378345	52391508	-	-0.936999	2.20742e-08
ENSG00000113593	PPWD1	4999	chr5	64883376	64888376	+	0.671431	0.328657
ENSG00000083312	TNPO1	10999	chr5	72212560	72223560	+	4.9755	2.72662e-18
ENSG00000152409	JMY	13499	chr5	78623038	78636538	+	4.8895	1.34672e-17
ENSG00000039319	ZFYVE16	8499	chr5	79775169	79783669	+	0.435434	0.214555
ENSG00000151422	FER	11999	chr5	108532542	108544542	+	3.35978	1.93987e-13
ENSG00000172795	DCP2	7499	chr5	112356667	112364167	+	-2.96127	5.89279e-55
ENSG00000145779	TNFAIP8	8999	chr5	118735383	118744383	+	4.02626	5.62657e-07
ENSG00000245937	SLC12A2-DT	9499	chr5	127266617	127276117	-	0.273408	0.602115
ENSG00000158987	RAPGEF6	10999	chr5	130748613	130759613	-	1.59859	0.00162461
ENSG00000125347	IRF1	17999	chr5	131799300	131817300	-	1.27841	7.73948e-07
ENSG00000237190	CDKN2AIPNL	28999	chr5	133708777	133737777	-	-0.299198	0.18012
ENSG00000181904	C5orf24	13999	chr5	134195427	134209427	+	5.26053	5.49937e-16
ENSG00000112984	KIF20A	5999	chr5	137523404	137529404	+	-0.724501	0.00462468
ENSG00000113013	HSPA9	7499	chr5	137883070	137890570	-	0.710472	0.0466792
ENSG00000185129	PURA	8999	chr5	139496321	139505321	+	-1.14302	1.30062e-05
ENSG00000228737		9999	chr5	141006048	141016048	+	-0.697507	0.00519261
ENSG00000081791	DELE1	6499	chr5	141321612	141328112	+	-0.15553	0.75998
ENSG00000113712	CSNK1A1	59499	chr5	148812259	148871759	-	3.99092	5.08199e-72
ENSG00000164296	TIGD6	4499	chr5	149368180	149372680	-	2.18256	0.00364986
ENSG00000164574	GALNT10	23499	chr5	153800544	153824044	+	2.09683	1.51585e-15
ENSG00000082516	GEMIN5	27999	chr5	154238975	154266975	-	-0.262032	0.206486
ENSG00000170234	PWWP2A	17999	chr5	159470807	159488807	-	0.0506644	0.879786
ENSG00000113643	RARS1	15499	chr5	167946304	167961804	+	1.40995	4.67994e-08
ENSG00000120137	PANK3	5499	chr5	167969999	167975499	-	-0.249676	0.697961
ENSG00000204758	RPL26L1-AS1	4499	chr5	172377288	172381788	-	-0.890892	5.21916e-09
ENSG00000169228	RAB24	7999	chr5	176720198	176728198	-	-1.80033	4.23616e-22
ENSG00000196923	PDLIM7	16999	chr5	176893394	176910394	-	2.62593	1.31191e-29
ENSG00000244945	RUFY1-AS1	27499	chr5	178995404	179022904	-	1.65529	8.09535e-17
ENSG00000161013	MGAT4B	29999	chr5	179194596	179224596	-	0.139555	0.470045
ENSG00000113300	CNOT6	3999	chr5	180005405	180009405	+	1.85019	0.0145758
ENSG00000196670	ZFP62	4499	chr5	180270110	180274610	-	1.04767	0.0484834
ENSG00000183718	TRIM52	5999	chr5	180675416	180681416	-	0.448049	0.251128
ENSG00000271361		7999	chr6	3015375	3023375	-	0.626016	0.0219244
ENSG00000168566	SNRNP48	8999	chr6	7612200	7621200	+	3.28246	1.17386e-09
ENSG00000124532	MRS2	8499	chr6	24425810	24434310	+	-0.221292	0.633913
ENSG00000180573	H2AC6	8499	chr6	26139344	26147844	+	0.65707	0.15311
ENSG00000158373	H2BC5	11999	chr6	26171577	26183577	+	3.6912	3.94354e-24
ENSG00000197153	H3C12	5999	chr6	27852092	27858092	-	4.98019	1.72447e-08
ENSG00000189298	ZKSCAN3	5499	chr6	28336947	28342447	+	3.1342	1.24087e-05
ENSG00000137288	UQCC2	18999	chr6	33643069	33662069	-	-0.801152	0.000102039
ENSG00000137413	TAF8	20499	chr6	42055199	42075699	+	-2.0753	4.44846e-24
ENSG00000048544	MRPS10	25499	chr6	42149038	42174538	-	1.52259	2.3168e-10
ENSG00000124587	PEX6	6999	chr6	42924607	42931607	-	4.27022	4.45477e-15
ENSG00000172432	GTPBP2	4999	chr6	43568052	43573052	-	2.68431	7.83405e-08
ENSG00000096080	MRPS18A	9499	chr6	43629539	43639039	-	2.89473	1.44821e-12
ENSG00000112208	BAG2	12499	chr6	57054631	57067131	+	-0.14294	0.726058
ENSG00000266680		5499	chr6	64275409	64280909	-	3.73754	7.82731e-21
ENSG00000146247	PHIP	4999	chr6	79640583	79645583	-	-1.49358	0.000249142
ENSG00000146278	PNRC1	26079	chr6	89794879	89820959	+	-0.191333	0.44234
ENSG00000135341	MAP3K7	32999	chr6	91190291	91223291	-	4.15559	2.60854e-40
ENSG00000112237	CCNC	20499	chr6	99969755	99990255	-	0.870825	0.00251361
ENSG00000197498	RPF2	13499	chr6	111349466	111362966	+	2.55824	1.04735e-08
ENSG00000189241	TSPYL1	6499	chr6	116591240	116597740	-	0.517111	0.188244
ENSG00000153975	ZUP1	12499	chr6	116944280	116956780	-	2.31003	8.05912e-08
ENSG00000093144	ECHDC1	9999	chr6	127599854	127609854	-	0.15978	0.575222
ENSG00000112282	MED23	5999	chr6	131889105	131895105	-	0.427162	0.44118
ENSG00000120438	TCP1	8999	chr6	160190529	160199529	-	-0.0782097	0.84037
ENSG00000071994	PDCD2	9499	chr6	170874882	170884382	-	-0.198738	0.489387
ENSG00000178381	ZFAND2A	4499	chr7	1187206	1191706	-	1.52006	0.00171239
ENSG00000075618	FSCN1	17999	chr7	5646286	5664286	+	0.164173	0.596264
ENSG00000228649	SNHG26	19999	chr7	22901021	22921021	+	1.0168	2.7635e-06
ENSG00000172115	CYCS	14999	chr7	25144709	25159709	-	-0.0746292	0.815584
ENSG00000065883	CDK13	37808	chr7	40136733	40174542	+	1.22607	1.67398e-06
ENSG00000214783	POLR2J4	7999	chr7	43972493	43980493	-	1.89419	0.000145346
ENSG00000078967	UBE2D4	5999	chr7	43995735	44001735	+	1.54252	0.000486756
ENSG00000122515	ZMIZ2	5999	chr7	44809477	44815477	+	0.692534	0.0329079
ENSG00000129103	SUMF2	19499	chr7	56148363	56167863	+	0.561445	0.0289776
ENSG00000237310	LINC03011	15999	chr7	65960461	65976461	+	2.58624	2.32041e-12
ENSG00000230583		17499	chr7	66257479	66274979	-	0.231852	0.295996
ENSG00000106638	TBL2	4499	chr7	72978761	72983261	-	0.784045	0.198555
ENSG00000189077	TMEM120A	16999	chr7	75599154	75616154	-	0.590638	0.00364342
ENSG00000135164	DMTF1	4499	chr7	86825653	86830153	+	0.0503889	0.917188
ENSG00000127993	RBM48	5499	chr7	92167319	92172819	+	1.82996	0.0154188
ENSG00000221909	FAM200A	15999	chr7	99127930	99143930	-	1.48373	3.15945e-08
ENSG00000166529	ZSCAN21	8499	chr7	99662661	99671161	+	-0.485561	0.0723945
ENSG00000240211		21499	chr7	100036127	100057627	+	4.5374	1.03804e-38
ENSG00000176125	UFSP1	7999	chr7	100478345	100486345	-	-1.57136	2.54099e-15
ENSG00000160993	ALKBH4	9999	chr7	102086684	102096684	-	2.32962	2.68959e-08
ENSG00000228393		23499	chr7	104567261	104590761	-	7.10394	6.52397e-38
ENSG00000198839	ZNF277	13499	chr7	111983151	111996651	+	0.814559	0.0152913
ENSG00000128534	LSM8	11499	chr7	117832878	117844378	+	0.741101	0.031684
ENSG00000197157	SND1	33999	chr7	127732661	127766661	+	3.32098	3.32548e-36
ENSG00000260231	KDM7A-DT	5999	chr7	139879440	139885440	+	3.74815	2.72842e-07
ENSG00000240889	NDUFB2-AS1	5999	chr7	140389135	140395135	-	-0.483858	0.300827
ENSG00000013374	NUB1	9999	chr7	151075535	151085535	+	4.77981	1.91997e-16
ENSG00000009335	UBE3C	29499	chr7	157062066	157091566	+	3.62972	5.2482e-29
ENSG00000126870	DYNC2I1	5499	chr7	158749438	158754938	+	3.5399	5.57285e-09
ENSG00000155975	VPS37A	18999	chr8	17159936	17178936	+	1.58352	1.35522e-07
ENSG00000168495	POLR3D	5499	chr8	22112113	22117613	+	0.75346	0.0649945
ENSG00000168575	SLC20A2	8499	chr8	42265492	42273992	-	3.49429	9.17867e-09
ENSG00000164751	PEX2	4999	chr8	77887493	77892493	-	0.887712	0.215532
ENSG00000133731	IMPA1	9499	chr8	82560695	82570195	-	0.885596	0.0287197
ENSG00000183808	RBM12B	16999	chr8	94724583	94741583	-	1.24455	6.45525e-08
ENSG00000186106	ANKRD46	8499	chr8	101513479	101521979	-	4.59253	3.52537e-11
ENSG00000120963	ZNF706	11499	chr8	102178605	102190105	-	2.41502	3.40005e-24
ENSG00000104412	EMC2	4499	chr8	109499145	109503645	+	-1.42981	0.0023713
ENSG00000164758	MED30	8499	chr8	118552501	118561001	+	5.95729	7.80205e-09
ENSG00000129292	PHF20L1	7499	chr8	133861052	133868552	+	2.03706	4.34316e-06
ENSG00000104524	PYCR3	3999	chr8	144682082	144686082	-	-1.4737	0.000182898
ENSG00000183309	ZNF623	15499	chr8	144735900	144751400	+	2.13781	1.15112e-15
ENSG00000180921	FAM83H	10186	chr8	144795915	144806102	-	1.64388	7.55674e-09
ENSG00000197858	GPAA1	8499	chr8	145141119	145149619	+	2.7792	8.85239e-16
ENSG00000182307	C8orf33	17499	chr8	146281416	146298916	+	2.41079	3.05031e-14
ENSG00000107201	RIGI	25999	chr9	32429299	32455299	-	0.208326	0.381985
ENSG00000122729	ACO1	8499	chr9	32454767	32463267	+	-0.120441	0.727711
ENSG00000137073	UBAP2	33083	chr9	33888606	33921690	-	-1.00499	2.4605e-05
ENSG00000122741	DCAF10	17999	chr9	37867663	37885663	+	0.702801	0.00317865
ENSG00000107372	ZFAND5	18999	chr9	74947340	74966340	-	3.71872	1.51808e-21
ENSG00000127080	IPPK	19499	chr9	95355965	95375465	-	2.08668	1.22899e-08
ENSG00000188312	CENPP	10499	chr9	95382815	95393315	+	0.651447	0.148533
ENSG00000185963	BICD2	10999	chr9	95462644	95473644	-	1.04528	0.0177384
ENSG00000127081	ZNF484	7499	chr9	95600373	95607873	-	-0.0782241	0.855902
ENSG00000188938	FAM120AOS	18161	chr9	96190613	96208775	-	1.87277	1.49861e-16
ENSG00000048828	FAM120A	7999	chr9	96328397	96336397	+	3.16649	2.25574e-08
ENSG00000119318	RAD23B	25499	chr9	110094475	110119975	+	3.35649	7.02862e-31
ENSG00000119471	HSDL2	4499	chr9	115234690	115239190	+	-0.32443	0.640997
ENSG00000148291	SURF2	13999	chr9	136228045	136242045	+	0.051136	0.765215
ENSG00000238058		10499	chr9	138805359	138815859	+	1.18191	0.0109511
ENSG00000233016	SNHG7	6499	chr9	139609317	139615817	-	2.67447	9.69002e-30
ENSG00000177239	MAN1B1	10999	chr9	140003635	140014635	+	-0.565626	0.00178479
ENSG00000203993	ARRDC1-AS1	9999	chr9	140499783	140509783	-	-0.356388	0.0737286
ENSG00000196459	TRAPPC2	7499	chrX	13722862	13730362	-	-1.34361	1.68229e-07
ENSG00000123595	RAB9A	18499	chrX	13728625	13747125	+	0.0210913	0.951693
ENSG00000130741	EIF2S3	8499	chrX	24096088	24104588	+	-0.84628	0.000123428
ENSG00000234230	ZFX-AS1	10499	chrX	24153841	24164341	-	5.94437	5.07063e-16
ENSG00000065923	SLC9A7	18499	chrX	46446252	46464752	-	0.784959	0.00471231
ENSG00000147123	NDUFB11	5499	chrX	46996114	47001614	-	3.03812	3.08648e-05
ENSG00000126767	ELK1	9499	chrX	47485419	47494919	-	0.930265	0.0262807
ENSG00000126012	KDM5C	26499	chrX	53194002	53220502	-	1.17349	1.29634e-05
ENSG00000158526	TSR2	11999	chrX	54471920	54483920	+	-1.74416	8.56921e-15
ENSG00000125351	UPF3B	27999	chrX	118939984	118967984	-	1.67916	3.52959e-09
ENSG00000130827	PLXNA3	6999	chrX	153701989	153708989	+	0.113684	0.655537

## Sheet: DMSO_DoGs_Unic
Gene ID	Gene Name	Length	Chromosome	start	end	strand	log2FoldChange	p-value adj
ENSG00000188672	RHCE	3999	chr1	25684739	25688739	-	-0.842402	9.2852e-05
ENSG00000185090	MANEAL	5499	chr1	38266809	38272309	+	-1.35703	1.05969e-09
ENSG00000197982	C1orf122	8999	chr1	38275126	38284126	+	0.276557	0.275255
ENSG00000116985	BMP8B	4999	chr1	40217853	40222853	-	-0.58507	0.0849244
ENSG00000117419	ERI3	7999	chr1	44678741	44686741	-	-1.46778	0.000124192
ENSG00000178028	DMAP1	8999	chr1	44686353	44695353	+	-0.996366	3.23761e-06
ENSG00000157077	ZFYVE9	6499	chr1	52812358	52818858	+	-0.665728	0.0186655
ENSG00000116641	DOCK7	6499	chr1	62913898	62920398	-	-1.96166	7.80241e-12
ENSG00000162607	USP1	7499	chr1	62917475	62924975	+	-1.33627	0.00255248
ENSG00000143393	PI4KB	9499	chr1	151254772	151264272	-	-0.63518	0.00551631
ENSG00000143373	ZNF687	8999	chr1	151264656	151273656	+	-0.95055	1.43578e-05
ENSG00000188643	S100A16	5999	chr1	153573361	153579361	-	-2.11896	0.0239597
ENSG00000143553	SNAPIN	9499	chr1	153634306	153643806	+	-0.793628	1.05072e-05
ENSG00000225855	RUSC1-AS1	13499	chr1	155273153	155286653	-	0.194428	0.396224
ENSG00000152382	TADA1	10499	chr1	166815246	166825746	-	-3.05388	6.59394e-77
ENSG00000116747	RO60	6499	chr1	193060907	193067407	+	-1.09369	0.00021957
ENSG00000186063	AIDA	26145	chr1	222815208	222841354	-	-0.634513	0.000361502
ENSG00000143819	EPHX1	23999	chr1	226033260	226057260	+	-1.2947	1.08094e-06
ENSG00000168159	RNF187	4499	chr1	228683467	228687967	+	-2.16706	2.5804e-16
ENSG00000204130	RUFY2	7999	chr10	70092863	70100863	-	-0.00069087	0.997746
ENSG00000272916	NDST2	21499	chr10	75534771	75556271	-	-0.184217	0.36945
ENSG00000165644	COMTD1	8999	chr10	76984726	76993726	-	-1.25368	1.90076e-07
ENSG00000119986	AVPI1	39499	chr10	99397680	99437180	-	-0.435845	0.0151833
ENSG00000171206	TRIM8	4999	chr10	104418164	104423164	+	0.505895	0.261016
ENSG00000198825	INPP5F	12499	chr10	121588652	121601152	+	-2.31403	5.22814e-29
ENSG00000173113	TRMT112	7499	chr11	64076431	64083931	-	-2.64336	4.52021e-20
ENSG00000254501		8999	chr11	64869185	64878185	-	-0.322977	0.194327
ENSG00000149792	MRPL49	7999	chr11	64894843	64902843	+	-1.05814	9.27997e-09
ENSG00000109906	ZBTB16	6999	chr11	114121398	114128398	+	-1.96682	1.22525e-10
ENSG00000166250	CLMP	3999	chr11	122939034	122943034	-	-1.26493	6.05373e-12
ENSG00000060237	WNK1	22499	chr12	1020618	1043118	+	-0.216092	0.41646
ENSG00000256377		5999	chr12	27843320	27849320	-	-0.58012	0.0243726
ENSG00000166987	MBD6	13999	chr12	57923931	57937931	+	-0.747913	0.000416212
ENSG00000196935	SRGAP1	14499	chr12	64541613	64556113	+	-0.736988	0.0170281
ENSG00000111615	KRR1	16779	chr12	75873903	75890683	-	-0.109151	0.616135
ENSG00000204954	UQCC6	9499	chr12	104334479	104343979	-	-0.109765	0.550528
ENSG00000204842	ATXN2	20499	chr12	111869517	111890017	-	-0.371441	0.224165
ENSG00000257218	GATC	7999	chr12	120899389	120907389	+	-0.656987	0.000689431
ENSG00000139725	RHOF	5499	chr12	122210163	122215663	-	-2.06108	2.45879e-13
ENSG00000100906	NFKBIA	4499	chr14	35866216	35870716	-	-1.0796	0.0180362
ENSG00000165516	KLHDC2	4999	chr14	50249909	50254909	+	-1.10796	7.07224e-05
ENSG00000134001	EIF2S1	7999	chr14	67853233	67861233	+	-1.84358	2.09875e-14
ENSG00000089737	DDX24	5499	chr14	94511765	94517265	-	-0.757264	0.151972
ENSG00000140199	SLC12A6	8499	chr15	34516959	34525459	-	-0.302488	0.121087
ENSG00000140319	SRP14	4499	chr15	40323439	40327939	-	-1.75472	2.34296e-10
ENSG00000261002		6499	chr15	42519188	42525688	+	-1.75653	8.54708e-06
ENSG00000128886	ELL3	9999	chr15	44054797	44064797	-	-0.423525	0.0143365
ENSG00000104131	EIF3J	108999	chr15	44855227	44964227	+	1.55942	1.74302e-19
ENSG00000178761	FAM219B	7499	chr15	75184827	75192327	-	-1.78543	4.00296e-12
ENSG00000140525	FANCI	13999	chr15	89860492	89874492	+	-0.641433	0.00920127
ENSG00000154237	LRRK1	8499	chr15	101610317	101618817	+	-1.79341	1.32728e-10
ENSG00000162073	PAQR4	4999	chr16	3023490	3028490	+	-2.93206	1.9255e-14
ENSG00000159720	ATP6V0D1	7499	chr16	67464416	67471916	-	-2.10682	1.23979e-10
ENSG00000103047	TANGO6	6499	chr16	69119083	69125583	+	-2.10014	0.00016702
ENSG00000157350	ST3GAL2	7999	chr16	70405337	70413337	-	-0.438571	0.0661128
ENSG00000187741	FANCA	12499	chr16	89791456	89803956	-	-0.213319	0.506625
ENSG00000167695	TLCD3A	6499	chr17	646206	652706	+	-1.86008	1.81191e-19
ENSG00000167721	TSR1	18499	chr17	2207296	2225796	-	0.94448	2.3883e-05
ENSG00000108557	RAI1	10999	chr17	17714767	17725767	+	-2.0089	1.14278e-18
ENSG00000176974	SHMT1	8999	chr17	18222186	18231186	-	0.410405	0.0614802
ENSG00000004142	POLDIP2	10999	chr17	26662658	26673658	-	-1.05975	3.15616e-09
ENSG00000109079	TNFAIP1	10499	chr17	26674035	26684535	+	-0.764819	1.7267e-05
ENSG00000092871	RFFL	4999	chr17	33328008	33333008	-	-1.56587	8.96482e-05
ENSG00000108278		9999	chr17	34855154	34865154	+	-0.732882	0.00649917
ENSG00000126368	NR1D1	5999	chr17	38243039	38249039	-	-4.18621	9.37747e-27
ENSG00000198231	DDX42	7499	chr17	61896677	61904177	+	-1.03554	1.89477e-06
ENSG00000179604	CDC42EP4	4999	chr17	71274762	71279762	-	-2.13762	1.34158e-05
ENSG00000053747	LAMA3	10499	chr18	21535030	21545530	+	0.105399	0.683121
ENSG00000226742	HSBP1L1	9999	chr18	77730822	77740822	+	-0.750934	0.00587713
ENSG00000161860	SYCE2	7999	chr19	13001599	13009599	-	-0.165244	0.447574
ENSG00000126261	UBA2	5999	chr19	34960853	34966853	+	-1.48901	0.00127628
ENSG00000117877	POLR1G	7499	chr19	45914024	45921524	+	-1.26114	5.40335e-11
ENSG00000125753	VASP	8499	chr19	46030241	46038741	+	0.534392	0.0608522
ENSG00000268516		13999	chr19	58754638	58768638	-	0.166409	0.547669
ENSG00000269106		20499	chr19	58966221	58986721	-	0.160223	0.558072
ENSG00000115464	USP34	10499	chr2	61404097	61414597	-	0.591551	0.0178373
ENSG00000168906	MAT2A	14499	chr2	85772403	85786903	+	0.955326	2.00793e-05
ENSG00000125630	POLR1B	5999	chr2	113334635	113340635	+	-1.04363	0.000270902
ENSG00000123600	METTL8	6499	chr2	172167418	172173918	-	-1.4716	6.87182e-05
ENSG00000189362	NEMP2	7499	chr2	191361567	191369067	-	-1.0068	0.000135215
ENSG00000119004	CYP20A1	9999	chr2	204163009	204173009	+	-0.773049	0.00881115
ENSG00000229647	MYOSLID	6499	chr2	208110611	208117111	+	-1.04603	0.00739913
ENSG00000187736	NHEJ1	6499	chr2	219933538	219940038	-	-1.52557	1.46608e-06
ENSG00000198612	COPS8	10499	chr2	238009109	238019609	+	-0.466445	0.0792945
ENSG00000101311	FERMT1	10499	chr20	6044991	6055491	-	-1.33312	0.000194714
ENSG00000230613	HM13-AS1	6999	chr20	30148509	30155509	-	-1.1811	1.07515e-06
ENSG00000271803		5499	chr20	32263186	32268686	+	-1.67951	7.64127e-05
ENSG00000126001	CEP250	6499	chr20	34099804	34106304	+	-1.25674	0.0094526
ENSG00000124193	SRSF6	5499	chr20	42092245	42097745	+	-0.0955876	0.841413
ENSG00000101213	PTK6	10999	chr20	62148777	62159777	-	-0.2871	0.143532
ENSG00000159263	SIM2	4999	chr21	38122218	38127218	+	-0.758805	0.00330172
ENSG00000100139	MICALL1	7999	chr22	38338829	38346829	+	-0.668557	0.00570711
ENSG00000130489		5999	chr22	50955996	50961996	-	-1.00929	0.00391211
ENSG00000134077	THUMPD3	9999	chr3	9428475	9438475	+	1.72181	5.54047e-11
ENSG00000170275	CRTAP	9999	chr3	33189265	33199265	+	-0.134334	0.757296
ENSG00000230530		5499	chr3	45715034	45720534	-	-0.608081	0.0554551
ENSG00000173531	MST1	10999	chr3	49710379	49721379	-	-0.212334	0.303731
ENSG00000113812	ACTR8	9999	chr3	53891092	53901092	-	-1.00145	0.000775395
ENSG00000163946	TASOR	5499	chr3	56648660	56654160	-	-1.67812	9.25794e-06
ENSG00000157500	APPL1	5499	chr3	57307496	57312996	+	-0.815569	0.136735
ENSG00000184432	COPB2	12075	chr3	139062365	139074441	-	-0.486457	0.0180176
ENSG00000073792	IGF2BP2	13999	chr3	185347526	185361526	-	-1.1075	9.75378e-08
ENSG00000119231	SENP5	4999	chr3	196661585	196666585	+	-0.385044	0.0552858
ENSG00000075711	DLG1	7999	chr3	196761430	196769430	-	-1.31693	0.000132577
ENSG00000164306	PRIMPOL	3999	chr4	185616117	185620117	+	-1.44526	0.0065609
ENSG00000164171	ITGA2	4999	chr5	52390609	52395609	+	-1.54439	2.77199e-08
ENSG00000113048	MRPS27	4499	chr5	71510735	71515235	-	-2.04793	1.40257e-06
ENSG00000134480	CCNH	5499	chr5	86681810	86687310	-	-1.10171	0.00148396
ENSG00000224032		5499	chr5	111499973	111505473	+	-1.00506	0.0433881
ENSG00000224186	PITX1-AS1	5999	chr5	134691744	134697744	+	0.386513	0.178166
ENSG00000094880	CDC23	8499	chr5	137514838	137523338	-	-0.172323	0.521618
ENSG00000120314	WDR55	16999	chr5	140053709	140070709	+	-0.0553195	0.790122
ENSG00000113328	CCNG1	13999	chr5	162873157	162887157	+	-0.928205	6.71072e-05
ENSG00000246596		27499	chr5	177018559	177046059	-	-0.328311	0.0709727
ENSG00000145912	NHP2	11999	chr5	177564460	177576460	-	-0.865428	6.55854e-05
ENSG00000161011	SQSTM1	7499	chr5	179265078	179272578	+	2.55997	1.49671e-37
ENSG00000245317	MRNIP-DT	23999	chr5	179288283	179312283	+	-1.07599	4.53167e-11
ENSG00000078401	EDN1	4999	chr6	12297427	12302427	+	-1.77452	0.00187994
ENSG00000112514	CUTA	12999	chr6	33371218	33384218	-	-0.932896	5.01588e-05
ENSG00000096060	FKBP5	13999	chr6	35527361	35541361	-	0.488173	0.0657894
ENSG00000188112	C6orf132	6499	chr6	42062355	42068855	-	-1.10055	0.000195312
ENSG00000124733	MEA1	7999	chr6	42971831	42979831	-	-0.925526	2.10433e-05
ENSG00000173214	MFSD4B	8499	chr6	111592370	111600870	+	-0.629787	0.114924
ENSG00000164543	STK17A	114999	chr7	43666385	43781385	+	2.8321	6.93607e-65
ENSG00000135185	TMEM243	5499	chr7	86819977	86825477	-	-0.18257	0.40037
ENSG00000130429	ARPC1B	13499	chr7	98992424	99005924	+	0.0186041	0.930176
ENSG00000146858	ZC3HAV1L	3999	chr7	138706451	138710451	-	-2.05406	2.03452e-13
ENSG00000253944		4499	chr8	17718578	17723078	+	0.213038	0.493389
ENSG00000104611	SH2D4A	10499	chr8	19253729	19264229	+	-2.13082	7.37961e-14
ENSG00000104228	TRIM35	3999	chr8	27138403	27142403	-	-2.70157	8.57e-11
ENSG00000254690		22999	chr8	145515252	145538252	-	0.623346	0.000797982
ENSG00000071894	CPSF1	6999	chr8	145611443	145618443	-	-0.466219	0.201013
ENSG00000164985	PSIP1	4999	chr9	15459063	15464063	-	-0.930417	0.000391313
ENSG00000122692	SMU1	16499	chr9	33025261	33041761	-	0.153763	0.398561
ENSG00000165282	PIGO	4499	chr9	35084184	35088684	-	-1.13664	0.00722689
ENSG00000196312		11499	chr9	99648847	99660347	-	-1.49239	8.55676e-11
ENSG00000095383	TBC1D2	4999	chr9	100956310	100961310	-	-1.97937	3.11675e-07
ENSG00000148339	SLC25A25	6999	chr9	130871524	130878524	+	-0.72762	0.00915034
ENSG00000167114	SLC27A4	6999	chr9	131123749	131130749	+	0.106415	0.831189
ENSG00000148331	ASB6	4999	chr9	132394170	132399170	-	-1.12373	1.68804e-05
ENSG00000169100	SLC25A6	9499	chrX	1495544	1505044	-	0.656073	0.000919804
ENSG00000147164	SNX12	5499	chrX	70273593	70279093	-	-2.57616	3.0351e-12
ENSG00000196976	LAGE3	18999	chrX	153687027	153706027	-	-0.255959	0.223185
